# Supplementary material for: A South American Mouse Morbillivirus Provides Insight into a Clade of Rodent-Borne Morbilliviruses
Source: Viruses. 2022 Oct 29;14(11):2403. doi: 10.3390/v14112403 (PMC9697977; doi:10.3390/v14112403)
Supplement: Supplementary file 1 [file viruses-14-02403-s001.zip]

Archive with 13 entries (13 files):
- Supplementary Figure S1.jpg
- Supplementary Figure S10.jpg
- Supplementary Figure S2.jpg
- Supplementary Figure S3.jpg
- Supplementary Figure S4.jpg
- Supplementary Figure S5.jpg
- Supplementary Figure S6.jpg
- Supplementary Figure S7.jpg
- Supplementary Figure S8.jpg
- Supplementary Figure S9.jpg
- Supplementary Material S1.txt
- Supplementary Table S1.xlsx
- Supplementary Table S2.xlsx
