# Supplementary material for: A South American Mouse Morbillivirus Provides Insight into a Clade of Rodent-Borne Morbilliviruses
Source: Viruses. 2022 Oct 29;14(11):2403. doi: 10.3390/v14112403 (PMC9697977; doi:10.3390/v14112403)
Supplement: Supplementary file 1 [file viruses-14-02403-s001.zip › Supplementary Material S1.txt]

>Raton_olivaceo_morbilivirus_SRR7182516
GTTTGATTGGATAAGGAGTAGGTGCCAGCTCATCCAACATGTCTACACTTTTCTCAACTCTCAAGAATTTCAAGAAGTCCAAATTGTCAGGTGTCATTCCGTCTGGAGGAGGGGCATCCTTGACCGGACTAAAGACCACAGTGATCGTTCCTGTACCAACCGATCAGGATATTGCTTTACGGTGGAGACTAACAACGTCATTAGTTAAGATCATTTGGAACCCTGATGCCTCAATGTCAATTGTGATAGGAGCTATGATCTCTTTACTATCTATATTTGTTGAGAATCCAACAGGACTGATACAAAGAATCTTTAATGATCCTGATCTGAACATTAAAATAGTTGAAGTAATCTGGGCGGATGATAATGAGGATGATCTAACATTTGCTTCAAGAGGAGCTGACTTAACTGAGCAAGCTAGCAATTATTTCAGACTCACAATGGAATTGCTAGGATTTAGACGGACCGTCGCCCCATTTGAGAGTAACAAAGATGTCCCATATAGGGTTGATGATGCAGAAGAATTTCAACTGCTTCTATCATCAATACTAGCCCAGATATGGATCCTCCTCGCCAAAGCTGTAACTGCTCCAGACACTGCCGCTGAAGCCGAGGGTAGGAGGTGGACAAAATTTGTCCAACAAAGGAGGGTGCTAGCTAGTCTGAGGTTTTCAAAAGAGTGGTTAGACACATGCAGAAACAGAATTGCCGAGAGCCTAGGGATAAGGAGGTATATGGTTGGACTAATGATTGACATCAAAAGGACACCTGGGATGAGGCCGCGGATAGGAGAGCTTATCCTTGACATTGCTAATTATGTTGAAGAAGCGGGAATTGCTGGGTTTATACTTACTATCAAGTTTGGCATTGAGACAGCTCTTCCTGCTTTGGCTCTTCGAGAATTTGCCTCGGAGTTAAACACCTTAGAGAACTTGATGGTATTATACAGGGATTTAGGTGATAATGCTCCCTATATGCTTCTGCTTGAAATGTCAGCTCAAAATAAATTCTGTCCAAGTAACTATCCCCTTATGTGGAGTTACTCGATGGGAGTTGGAGCTCAAATTGAGAGGTCAATTGGTGGGTTAAACTATAACAGACCCTATTTTGAGCTCCCATACTTCCGATTAGGACAAGAGATGGTCCGGAGATCTGCAGGGACAGTCAATCCTGCAACGGCTGATGCAATTGGAATTAATCCTGCTGATAAAGACCTTCTCAAGGAAGTTGTCGATGCAGCACAGACACAAACAAGTGATGTCAGCAGGCCGGTCAACCCCACAGGATTGACATTTATGCAGCTACGGGATGAGATACAGGCACACATACAATCATATGAGGCAGCTGACAGATCAAGGAGCAGAGAAACATACCCCTCAACAAAACCTTTTGAAAGTGAAGCGATAAGAGGAAGTACATCTAACATCCCAACACAGTTAACAGACCTTAGCTCCAATCAGCCTCGATCATCAGGGGAATCAGGGCTTGCTCTCCTCAAAACACTAGTAAAACCAACAATTGATCAGAATGACTCCGACACACAACCACATCTTTACAATGACAAGAGTCTGCTAGATTAGTTCATCAGATAGCTGATAACTCTACTCCCCATAATCTGAATATGTACTCTCAACTTATTGATGATTGACAGTATTGTAATATATATTAAGAAAAACTTAGGACCAAAGTGACATCAACATCACTCCAGTCCAAACCGCCACTCGACAGGGGGGCACACACACAAACTCAAACACCTGGTCAACCCGGTTCAAATGGCCAGTTCAGACAACATCTCCATCAATCATGCTCTCAATGTTCTCAAAACTATTAAGACAAGGGAGGAATCACCTGAGGAGAAGATCAAAGTCTCCGCCATCCTTCAAGAGTGCAGAAAATCAACCGAAGGGAAAACGCTCAAGGAAGCCATCACAATCCTTCCACCACTCACAGCTAGGGACCGTGAGTCAGATGAATCTACAATCTCGTGTCAGACTCCACCAAATTATCAGGGGTCTGAAAAAGAGAGTGCAACTAGAACTGGATCTGATCCAACCCATGACCGACCAAGAAGAGGGAGAATACTGTCATCTCCAGTTCCTTATGACTATGTTGAACCGGCTCCAGATGGGGTTGACACTAAACCTGACATGGGCTGCACTAGTCACTCAGGATATATGCACAACAGAGAGGGAGAGATCCCAGTTCAATCAGGCTCTCAACTTGTTAAAGGAGATGATTCCACCCGACCTCTGGCAGATAGTAACAGGAACCTTGGAGATGACCTCCTGATAGATTCAGACCAATGGGCAATGCCTATCAGACCGAAGAGGAGGCATGGAAATCCAAAAATTGAGATATCGCAGCATGACGACGAACCAGACAGCTCAGGGGACCCTGATAGTGATGGCCACGAAGTGACTCAAACTTCAAAATTTCCAAGTGTAGCTCCAGTGAGTCCTGGTGATTTTGAAAATGTTGGTTTAATGAAGCATTTGGACACAAACAAAAAGGGAGAAGGCTGCACCTACCAAGTGAGAGAACAAGTACCCCACATCCGGGCACTGAGGATTCAACTAAAAAAAGAGGTGGACATAGGAGAGAATACGATTTTATTTGGACAAGTGACGGGGTCTTGGTTAGAAGCTGGTGTAATCCGATCTGTGCACCAGTCAAACAGGTCCCCATCAGAGAGAAATGTTCATGCGGGACATGCCCAACCGTATGCGAAGAATGCATATCTGACGAATAGATCTGATTCACTGCTGTCCACTGAACAAGATAGTGAGAAGACTTTTGATAATGATTACGATGAGAGTATACATGATATTTCAATTAATGCCGAGATGAATCCAAACTTAAATGAATTATTGGAGAACCAAAAAATGATCATTAGTAAGTTAGACCAGCTACTAACAATCAAGAATGATATAGATGCGATTAAGAAACAGATCAACAAGCAGAATCTCGCCCTATCAACCATAGAAGGGCATTTGTCTTCAGTTATGATGGCTGTTCCAGGATCAGGGAAGCCTTATTCAAGTGTTGAAGAGAATCCTGAATTGCGTCCCGTTCTAGGCAGAGATCAGTGCAGAGGATTGCAAGAGATTGCTACTCCCAAAATACAGGGACCAGATCTAGACGGAGGTCTACAATCGAAGAATCAATGGGTTATAAAGAAGGATATGTATCTGGATCCTATTAATTCTGACGAGAGCAATGCTACTAAATTTCTCCCCTCTAATGATCTTGTGTCTAGGGATGTTCTTTATGCTTTAATCAACTCATCAATTAGAGATAAGACAATGCGATCCAGTATGTTGTATGCTCTTGAGACTGTCAAAGACGACAAGGATCTCAAAGAATTCCATGAAGTCTTGCTTAAATACCTGCAATAATCTAACTCAATCTAGGCCCACTGCGTGACTGGTCCATCACGAAACTTCAATGTAACAGACCTTAACTAGTAAGATCTCCAGTCGGCATTCAAGACCATTTCCCCAATCAATCTAAAAAATCCCTATAATACATAATTTGTAATTTTCAATTATACTAAAGAAAACTTAGGATTTAAAGAACATGGCGCATACCTGGGACCTCCCCTCGGAGTCCTGGGATCAGAAAGGCTCTCTGATACCTATACAAACAGACACAAGTCCAGATGGTAAACTTATACCCAAAGTTCGGGTTATTGAACCTGGATTAGGTGATAAACGGGGAGTTGGTGTACTTTACCTTCTCCTACATGGGGTCATTGAGGACGTGAGCCTAACGCCTATTGGAAGGACTTTTGGCGCATTCCCTCTTGGATTTGGGAGATCTCACTCATCACCGGATGAACTTCTGAGAGCTGTTCTTCAGCTGAGGATATCTGTTAGAAGAACAGCAGGCTCTACTGAAAAGCTAGTGTTTTACAATACAGAACCCTTGGGGATTCTGACACCTTGGAGGAAGGTCCTGAATGGAGGCTGCCTCTTCAATGCATCCCATGTCTGTAATGCTGTGGAATGTATCCCCTTAGATATCCCCCAGTGCTTCAGACCGGTCTACCTTACAATTACTGTCCTATCTGACTCAGGGACATATATAATACCTAAATTGATTCAAGATATCCGAGCAGATGGATGTCTCTCATTCAACCTTCTTTTTACAATTAAAGTTGGGAAGAACCTAGACACTTATGAACAATCCCGCCCTGTAGAGGCAGAATCTGACAAGTTGATGACATTCATGATCCACATCGGGATATTCAAAAGGAGCAGAAACAAAGTTTACTCTGGAACATACTGTATGCAGAAGGTTGAGAAAATGAAATTGGCCTTTGCACTGGGATGTGTCGGAGGAGTTAGTTTACATATACGTGTTCTTGGGAAGATGAGCAAAGTCCTTCAATCAATGCTCGGATTCAGGAAGAATGTAGTTTATCCACTAATGTATGTAAACAGCCATCTCAACAAACTCCTCTGGAGAACTGAATGCTCAATTGAAAAAGTAGTGGGAGTGCTCCAGCCTGCTGTGCCGAGTGATTTCAAAATTTATGATGACATCGTTGCTGATGTCACCAATCTTGTCGCTATCAAGCACGGTTAGTTTCTACAATACAATGCCTAGGTTTATAGATCTGTGACTCTCTTGAGATTATAATCCACACACCTACATAAATTACAATCATATTTGATCAATTGTTGTGATTCAGTATTCAATAAGAATTCAATAAAACTCGAGAGAATCTAGTCTTTATTATATAACCCAAAATTACTACTTTTCTATCTAGCAACTCAATCCTTAGACATATGATTAAAAATTTAGGATCTAATGGTAATTAGTGCTTATCATTCCAAAGATTTAATCAAGTGTAGTTTTAGAGAATCCCTGTTCATTTAAATTGAATAAATAGTATATTAAAGGAGTAAACTTTCCCACGTTGCTAATTGTTAAGTTACCACTATTAAGTATAAGGATGCAGTCACATCCATTCATAATCGTAATAATCATCTCATTAATTCCTTCAAACTTTGGTCAGATCCATTGGGAAAATCTTACTCGAGTTGGAGTTTTTAACCTCAGGAGTAGGGATTATAAGATTACATCCCCTGGGAATTCACAGATGTTGGTAGTTAAGATGATGCCCAATCTGAACAGTATTGGCAATTGCTCAGTGGCAGAGGTAGCCAATTACAGGAAGATGGTGGAGTCAATACTGTCCCCGATAGCAGAAGCATTAGTCCAGATGAGAAGTGCTATAGAGGTTAAGCAAACCACAGCTAGACTTTTTGGCCTCGTTGTGGCAAGTGCTGCTCTAGGTGTTGCAACATCCGCTCAAATTACTGCTGGTATGGCTATGGAGAATACTAGACTAAATGCAGAAAACATAGAACGGCTTAAAAGTGCTATCCACAATACCAACCAAGCAGTAGAAGAGATTAAACTGAGTCAGGGTCAGACCATACTTGCAGTTCAGGGAATCCAGAATTATATAAATAATGACTTAGCTCCTCAGATCTCGAAACTTGGGTGTCAGGTTGTCGGGGTAGAAACAGGTTTAGCTTTACTAAGATATTATACAACTCTGCTTACTGTATTTGGCCCCAGCCTCAGAGACCCCGTATCATCACATATATCCATTCAAGCCATTTCTCATGCTGCTGGGGGGAATTTACCCAAACTTATGGAAGTACTGGGTTATCAATCGGCGGATATAGTGGATCTACTTGAGAGTCAATCTATCAATGCCCAAATAGTTGATGTGAGCTTGTCTGATCTTTATGTAGTCCTATCTATTAACTATCCCGTTATAATTACAATGGATAATTTCCAAGTTCATGAGCTTGGAAGAATTACATTTAATCAGGATGCTGCAGAGTATTACACAGTTACACCCAATTTTGTCACTACAAGAGGATTCCTAATGTCGAATATAGATATTACATCATGTGCAATCACGAAACAAAGTGTAATATGTGAGAAAGATCAAACATACCCGATGACCCATGTTCTACAATCATGCTTAAGAGGAGATGTATCAGTATGTTCCAACACCAAAATAACTGGTGCATCTATTGGGAGATTTATTTTAGTGGATGGAAATTTGTATGCAAACTGCAGGAGCATCACATGCAGGTGTGTGACCACGAGATCACTAATAAGTCAAGATTCATCAAAGTTATTAACATACATTACCAGAGATTCATGCCCAGAGGTCAGCATTGACGGAATCAGTATTATGTTGGGTCCACCAAAGATAGACCCTGTTATATATCAACAAAACATTACAATAGGACCTCAGATAGTAATAAATCCAGTTGATGTAGGGTCAGAATTAAGTTATGCCCTGGCTAAATTAAACAATTCTCAACGGCTGCTGGACCAATCAGAATCTATCCTTAACACTATGACAGGGATCGATGCATTATGGAGAAGTAATCATGCAAATGGAGCTTTATCAGGCATCATCATTATTGTATTAGTTTGTGTAGGGTGTTTCTTCATCTATAAATTTTGCATTAGAACACGGTATGGTCACCAATACCACAACCAACCTAGTCCTATTCATCAAATCCCGTCCAATCACCCTAGATCGTATATCAAGACTATCTCATAAGTAGGAGATTGATCAGTCAAAAGTTGTGGTATCAAATCGATATCACATACAAGTTTACAGAATTACAGAATGGACTCTCCAATATCAACTCAGCAGGAATCGTCTAGATTATATCTACACTGTAAGTAGAATTTATTTCTCAACTCGTCTTTATAGGTAAGTTCACTTTCTATGGCATTAACTTTAGAAAATACTTATTGTTAATATACACTAATAATTGGTAGGGAGTTATATATTCTAACGTACTGGTATGCATTTCCCACTTTAATTGTCTAATTTTGCACATATGAGATTAAAGTAGGTAATCAATTATTATGTTACTAATAACTTACTAATTAAGAAAAACTTAGGAGGTAAAGACTCTAAACCACAGAGTAAAACTTTGTGATTCCTCCGATATCATTCCCTACAAGGTGATCAGAGGCAATCTAAGTCATCGAATATGTACAGCAACTCTAGCTTGGATTCTAGACGAGACAGGGGTCCACAGAATTATTACTCTGAACCTCAGCTACCTCCCAGGGGATCAAGCTTCAAAAGAGGAAGGACCCATGCTCCTCGTGTCATAAGTCCATCCTGGGTTAGAAAGACATTAATCACTTTAGTGATCCTGAATATTGCAATCCTACTTATTGTTGCAGTGGTTCTTGGGATTGTATTCCATAAGGCATACCAGATTGAGGATCAAATGATTTATTTAACCCAGGAACTAGCAGAGATCAGAGAAGAGATTCAATTTGAAATTGATGCTAATCTTAAAGTCCTGATTCAGACTACCTCTCTCGATCTCCCACAAAGGATTCAAGAGATGACTCGGTCTCTACTTACAGCCTTTCAGCGTATAGTTATATATGCTGATAGCAATTGTACTGCCAAAATTAAGTAAGAGTCTAAACAAGCCTAGCTAATCTCAGCTAAAGCTGCCATAATAAATGTCAATGTTTACATATTAGCAATTGGGCACAACTAAAGAAAACTTAGGGTTAATGAGAGTTTAGGTACAAGACTGCAAGGTAGCAACTCGACCAAGTAATTCAACCAAACAACTCAGAATCCTCTACAACCGTCAATCCATTAGACTTTGGACATTCAAACTGCCCTGATCTTACAATAATCCAAGTTCATTCATCAGTTTAAGCTGTAGGGGGATAAAATTAAACCATGGAGAGTCCTAGCAATACTTATTATAAACAACCAGACATTGCAACTATATCCTACATCAATTCTCTTGGGGGGGGAACCCGAGAAGAGATGAGGAATTCAAAAGGCAATCAGAACTGGACATTCTATGTCGGTCTAATTGCATGTGGCCTAGTTATAGTTGCGATTAGTCTATCTGGACACTCGCTTTACTTAATAAACAACATGGGGTCGGACTTACAATCAATCAACAACCGAGTAGTGATAGATTTTTCTGCAATCAAAGCTACAATTTCACAAGAGATACTCCCGACTCTGACAACAATTTCAAATTCATTTGGTCTGAGTCTCTCAAGAGGTTTATCAGAATTAAGACAATCAATTATCACTCTGTCTATACAAAATTCAGACTCAATCCAGAAATTTGCTAATGATGTTAGAACATTCTTGGAAAAGTTCAAAAGAAACGTGTTAGCTATGAACATTACGGACAGTCCAGACTTTGAGACTGCTGATCAACCTGTGACAGTGCCGTATTACACAAATGTTGACTACTATATGTTGTGGGATAGAGGTCTGTCACCATGTCCTCAGCCAGTGTCACCTAAGACCAACAGCTATCAGTTTGCAGATGCTGAGATTGGTCTGTCAGCCAATTCACCTGCAAGGGTGTGCCAAGAAGCGCCAGTACTAGCATTAGGAGTCAACACCTATGCTTTATCTTTCACTATTTCAGATTTCCCATGTGGACCTGCTGCACCCACCATGCATTACATTGAAGTAGGTATTTTAACAGAGAAGAGACTAGGGGTTCCCCATTTGACCAGAAGAGCATCTAAAGTGTTTGGACCAAAACCAGCTCGGACAAGTTGTTCGATTGTTTTAATTAACAATGGTGCGCTATTTATTTGCAATAGGAAGCATACACTATCTTCAAATCCAGGAGTTGTTGATAAGACGCTTGAAATCTTGAATTTACATCAAAATGGGGAATTCAAGAATTTAACATTTAAGCTTAGTGACCAACAATGGGATATAACAGTTAAGGACATTGTAATGGCCGGTGGATCAGGATTCATATTCCAGGAGATAGTATATGTCCCAGTATTAATAGCTCAGGTACCAAATAAGAATACCCATTTTAATTGTACAGGTTATTATAAGGGATGTAGTTCTACTAGTCAAGACACCTGTGATGAGGCTGGGAAATTAGTGAACAACCCAGATGGGTCTATCATGATGGGGATACTATCTCTTAAAATGAATGGTCAGTTATTGAGGAATTCAAGTGTATACATTGTCCCTCCAAATTTGTACCCTTATGGTAAGAATTTTGACCTATATTTCAGTAACACAGATAAGACTATTTGGGTTATTACTGACAATGGAGGATGGGATGGGGTTTCAACAGTGATACAATTTGGACTTGTAAATAACCAAGTTAAATTCCGAGATATGATCACAGGACTAAATACTCCATTCTCCAGGGGTTGTAGACATGCGTTACATTGTCCTAAAAGCTGCACATACGGGGAGGGGATGATCCCATTCGTTATTAGTAAAATCGGAGAGAATTTATTCATCACAGGTGTGCATGAAAACATTGAAGGTAATAGCAGAAGTATGTTATTGACAACTCTATATCCTGGGAAATACAACTTAACTCAACAAATCTTCGATCTAAGTACTAGACTTCATCGAGGGACTACAAAGTGTACGCTAGTAAGTGGAGTTCTATGGTGTGTAGTCTTAATGGAAACAAGACTATTACGTACAAATACATCTCCTATGCAGATAGCTTACCTTGTGTATAGGGTTGAGTATGAATGTTAACTTGCAGCACGGCTCGGAATCATAAATCATACACTACAAAATCATTATAAATAAATGTGTTACCCTCCTATGATTACTCTATATAATTATACTATATATAACTTTGTTATACAGGATTATTAACCTTCAGGATATGAGAGACAATAGAGAGAAATTCCTTTAAGTCATATCATAATCTAGTGGCGGACACTAATGCTAATAAACACTACATAGGGTTAGGCCATTCCTAAGTCACTTACCTAATTCTCAAGGGGGTTAGAATATATAGGTATCTTAAGATCTTGCTTATATGTATCTGTTAATTTCAGGAAAACCAGTTGCTATAATATATCTTAAATTCTTAAGATAACTGATTAATAAGGTAGTTAGAATTAAAGAAAACACTTAGGAATAACGGGAATGGATTCTGATACGAGTGCCACACTTTCAAGTATCATATATCCAGAGGTACACCTCGACAGTCCACTTGTAACATCAAAGTTAGTTTATTTACTAGAGTATTCAAATCTCATACATAATCAAATTCTTATTGATCAGACTTTAGTAAACAATATCAACTACCGAAAACAGCAGAATCTTAAATCACCCAGTACTTTGAGCTTGAGTAAACATGGCGAATATATTAGAACAATTTTAATCAATTATCCCAATGCAATTCATGTTCCTTACCCTGAGTGCAATAGTACACTGTTTTACTATAGAGATACTTATCTTACTCAGCAATTGCAAGATATTCATAATGAAGCCAAGAGATCATACAATAAGTGCTCACCCAACTTAATTCAGTGTTTGAGACATATTGACGCAAATAATGGAGGTACTTCATCAATATCATTAGAGTCACAAGATGTTCTGAAAGACTTACCTGGGTGGTACGAAGGGGGTAAGTGGTATGAACCCTTCCTATTCTGGTTCACAGTCAAAACTGAAATGCGTAAGGTTAATAAAACCATGACATATGCAAACAACAAACATTTTAGTACTCCACATCATATCAATAGTCCCAAAAGCACACTAGTATTTCATCCCCAGTACTTGATGCTGTTGAACAAACAGATGAATATAGTCTATTATTTGACATTTGAAATGGTACTGATGTTATCTGACGTAGTGGAAGGGAGATTACAAACAGAATTTGCAATGAGATCAGACATTAGATACTCAGGCCTTATCAGTAAAGTTTACTTACTATGGGATACTATAGATGCACTATTTCAAGACCTAGGAAATGCCACTTACAGTATAGTTGCACTGCTTGAGCCTTTGGCTTTGGCTCACTTGCAGTTAAGAGATCCTGTTCCAGAAATGAGAGGAGCTTTCCTTAGGACATGTTTATCAGATTTGGATCAAATATTGATTGATAATGGATTCGATAACAAAGATGATATCAGAGCTCTACATCGAATTGTGTATGATATATTTGACCCACAAGACATACACTTGACTGCAGAGATGTTTTCTTTCTTTAGAAGTTTTGGTCATCCAACTCTTGAAGCGATAAATGCTGCGACAAAGGTCAGAAAATACATGAATCTCCCTAAAGTGATAGACTATCAGACCATGATGAAAGCACATGCAATATTCTGCGGTATAATCATTAATGGTCATAGAGACAGACATGGAGGTACATGGCCACCTTGTACTCTTCCACCACATGCTGCAGAGAAAATTGTACATAGCAAAAACAATAATGAGGCACTTACTGATGCTCTCTGTGTGGAAAACTGGAAATCTTTCACTGGATTTCATTTTAAGTGTTTTATGCCTTTATCTTTAGATAAAGATCTCACTATGTACCTGAAAGATAAGGCCCTGGCAGCACTTAAAAGTGAATGGGACTCTTCCTACAACCCCAATACAATGAGATATCGACCTAAAACAAGTACAACCTCAAGGAGGCTTGTTAATGTGTTCTTAGAAGATAGTGAGTTTGATCCATTTAACATGATCCAATATGTGCTAACTGGTGAATATCTTAAAGATGAGGATTTCAATTTATCTTATAGTCTCAAAGAGAAAGAGGTTAAAGAGGTGGCACGATTATTTGCCAAAATGACATACAAGATGAGAGCTTGTCAGGTCATTGCAGAAAGCCTTATATCTAATGGTATTGGTGATTACTTCAAGGATAATGGTATGGCGAAAAGTGAACACGAGTTAACGAAATCATTACATACACTAGCATTATCTGGTGTTCCTCGAGACAAGACTGACTATCTTAAAACAAATCGATTGAGTGAATCTATACCTAAATTAGGGAAGTATCCAAAGCCTGTTAGGAATGAAGATGCAAAGTTTAAGGCTAGCCATGTGTCTGAACATTATGAGACAGTAAGTGCATTTATAACTGCAGACCTCATGAAATACTGTTTAAATTGGAGACATGAAACGACATCAATATTTGCGGAGAGATTGAATGAGATTTATGGGCTACCTGACTTCTTTCAGTGGTTACATAAAGTATTAGAGAAATCAACTTTATATGTCAGTGATCCTTACTGTCCTCCTGATTTTGACAAATTCACAGATCTAGATGATGCTCCGAATGATCACTTGTATATCAAGTATCCAATGGGAGGAATCGAGGGATTTTGCCAGAAATTATGGACAATCAGTACAATCCCCTATCTATATTTAGCAGCATATGATACAGGTGTAAGAATCTCTTCATTAGTACAAGGTGACAATCAAGCCATTGCCGTGACAAAGAGGATTCCGTCGTCATATCCTTTCCCCCTAAAGAAGAAGATTGCCATTGAGACCACTATCGAATATTTTAAGAGATTAAGAGAAATACTAGGATGGGTAGGCCATAATTTAAAATCTCATGAGACAGTCATTTCATCGAACTTCTTTGTTTATTCTAAAGGAATTTACTATGATGGTTTGTTATTATCCCAATCCTTAAAGAGTCTATCAAGGTGTGTCTTTTGGTCTGAGACTATAGTTGATGAAACAAGGTCTGCATGTAGTAATATTTCTACCACTATTGCTAAAGGAATAGAAAAAGGTTTTGACAGGTATCTAGCTTATGCTTTTAACTTCTATAAGACTATCTTGCAGCTTCTAGTATCACTTAAGTTCACTATCAATCCTACAATGACACATGATGTAGTTTTACCAATAACTTCTAATAATTCAATATTGTTAATGGTAGCACTGATCCCTGCTCCAATTGGAGGGTTCAACTATTTGAATATGAGTAGATTATTTACCAGAAATATCGGTGATGTAGTTACAGCATCCTTTGCTGATATCAAAAGAATGATTCTATCTGGCCTCTTACCTCAGACTATAATTCAGAAGATTATGACTCAAAGTAGAGGAGTTTCAACATTTCTTGATTGGGCAAGTGATCCATACTCAGCCAATTTACCATCATCACAGAGCATTACTAAGTTAATAAAGAATATAACAGCAAGGTATGTATTGTCTCACAGCCCTAATCCGATGTTGCATGATTTATTTCATGAGTCAAGCGATGCTGAGGATAATGATCTTGCTCAGTTTTTGTTAGACAGAGACATCATCATTCCTAGAGCGGCACATGAGATATTGGATAATACTGTGACAGGTGCTAGGGAGAGTATTGCAGGGATGTTGGATACAACAAAGGGACTTATACGTGTAGGTCTGAAAAGGGGTGGGTTGCGACCTAATTTAGTTCAGCGAATCACAATGTATGATTACCAACAATTTAGAAATGTTATATCATTAATAGGCAACAACAGAAGTAATGATCTTATAAATTGGGAATCTTGTTCGGTAGACCTTGCTAGGGCACTTAGGAATCATATGTGGGCTGACTTAGCTAAAGGAAGGAAGATCTATGGGTTAGAAGTCCCAGACACTCTTGAATGCTTAACTGGAGCATTCATAACAGGCCATTCCCAATGTCAGCTGTGTGTGCAGGGGTCAGATCATTATGGTTGGTTTTTTGTTCCAGCAAATTGCGAGTTAGACCAAGTTACCAGATCAACTAGCTCGATGAGGGTCCCGTATGTCGGATCTACCACGGACGAAAGATCAGATATGACGCTGGCACATGTGAAATCACCAAGTCAACCATTGAGAGCAGCAGTAAGGATAGCCACTGTTTATACTTGGGCTTATGGAGATGATGATCAATCTTGGTTTGAGGCCTGGTCACTTGCATCTCAGCGAGCAAATATCACCTATGAGGACCTTAAATTAATTACTCCAATATCTACATCTACTAACTTAGCACACCGGTTAAGAGATAAGAGCACACAAGTTAAATACTCAGGGACATCATTGATTCGAGTCTCACGGTATGTCAGTATAAGTAATGATCAACTGTCTTTCACTTTAGATGGTAAAAGAGTAGACACAAATTTTATTTATCAGCAATGTATGCTACTCGGGCTTGCTATTCTGGAGCAATACTACAGGTTACATACTAATACTGGACCACTGAATACTATACTCCACCTCCACGCTGACACCAATTGTTGCATTACTAAGATGGAAGACCAGCCATATGTTCCGAGTCGATACCCAGTTCCTAGACCAATTGTTCACATAACAAACCGATTAATATATGATGACAATCCTGTAATAGAGAAAGATCTTGAGAGGATCAATTATCAAGGACACCTCAAACCTTTGTTAGAGTTTACAACTTGGGAGACAAAAACTCTCTACCATATGTTATCTAAATCCACTGCTTGTACAATAATTGAAATAATCACAAAGACTGAAAAAGATCACCTCAATGAGATTAAGGCAGTAATAGCCAACGATGATATCAATAGTATGATATCTGAATTCTTACTAGTAGACCCAAAATTATTTTGTATTTATCTGGGGCAGTATATATCAGTGAATTGGAGTTATGACATTCATTACCACAGACCTAGAGGGAAAGTCGAAATGTGTGAATTACTCTATGGGATGCTAATTCGAACACCATTTCAATCGTTTAATATCCTAATGAATGCCCTATCACATGAGAAAATCTACCAGCGATTCTGGAATGTGGGAATGGTGGAGCCGATTCATGGACCATCTTTAGACACACAAAATTTATTTTTAACTATAGTAGAATTAATGGTAAGGTCTTATAGAATATATCTAGACTTGTGGTTGGATGAAGAAATGGATGATTATTCCTTGTTAATGTGTGAGACTGATATGAGCATTATTGATATGAGAATTGACAATCTTCAAGCAAAAAATCTATGTATGATATGTGACCTATATTGTGACCCTAGTGGAGTTCCTCATATACGAGGAATAGATCCATTGCAAAAGTGTAAATTATTAATAAATTACATTATGGGTGAGAAAATGATCAATCCAGGTGGGGCTTCTTGGAATGTATCCCCACTGGTTATAGATCACTATCCTTGTTCTTTAACATATATTAGAAGAGGAACCATTAAACAAATACGTCTTAGAGTGGACCCTGGATTTGTCGAATGTTCACTCACAAATGCCATGGTAGAGGTTCCCCCTGTCATTAAAAGACTATCAGTATCTTGGAATGATGTTAATGCAATGACATTCTCTCAGGATTTAGGGGAAATGTTGACAGAAATTAGAACACAAGGTAAGACAATTCCACTAGTGATTCAAAATGAAATTTCTTATGATATCCATTCTTATAGAAGAGTAGGAATCAATTCATCTGCATGTTACAAAGCTCTCGAATTAATTCCCTATATCAAGGGATATATTGATTTGACTTTAGATAGATTGTATCTTGCAGAGGGAGCAGGGAGTATGTTAGTCACTTATCAACACCATTTAGGTCATGGCAATTGTTACTATAATTCGGGTGTAAGCTTAGATTCCCTCAAGGGGCAAAGAGAACTCAAACCATACCCTGCCGAAGTAGCTCTAGCACAGAAGACCAATTCATCAGAATGGAAATCCAACATGAAAGTCCTATTTAATGGACGTCCCGAAGTCACATGGATAGGGAATATTGAATGTTATCAGTTCATATTAAATGAGATTAACCCATCTTCATTAGGATTCATCCATTGTGATCTTGAGAGTTCAAAAGACAAAAATAGTATTGAAATTTTAGAAGAATTAGTACATGTATTCTGTTTATCTCTAGTTCTTGGTTCGCCTGGTTCATGTCTGGTATTAAAACTTATGCCCAGACCGGATGACTTTATATTCCCATTTCTGAGGTTCACATCAGAGTACTATAACAATGCCATAATGGTTATACCTGCATATAGCAATATGTCCTCGAGCGAAATCTATGTGGTATATCGAGGGCTTAAAGTTAATAAATTATTAAATCCAAACTTGATAGTAGCTAGGCTACCATCATTGGGCAATTATAACACACAACTGTTATTCAATATGATATTAGATATCAAATTTAGGAATAATGTAGTGAGTAAAATTGGAACTTCTTATATTGATGGACAACCAAATACCTTCCTGTCTAAAATAACTGAACATGAGAAGTTGCTGTTGGAAGCGGGCTTATCATTGAATGGGGAAAAGTGTCTCAAGAAGTGGGGAAATTTTGAGCTTCTTTATAGCCGTGATGAGCTGGAGTCATCATTGAGAGGTTTAATAAAGGAGATTGCATCTACACTTGATCCAAGTAGAACAGTTGAATCATTCTTGTCTCCGTACCCAGTATTGATGGAATCTAAGGTGCGGGAAATGATTCACCATGTTATTAGGAAGATGTTTATCTTAGATGTTATTTATATTAGGGACCCAATGAGGATAATACAGCTGAGTAATCAGCTTAGACGACATATTCTAACTCTTGATATTCAATCTTCAAGAGTGAATCGAATAGTACCTGCCTATATTTATCGGGTACTAATTAACTCAGGCTATACCTCAATTTGGAGTTATCATCTATCAGTTGCTGAAGTCAAGGAGGGATTTAAAATCTTAGGTTATTCTATTCTTAATTGACTGGACCCTATACCTTTCCCTATTTCATCAGGACTTGAATCTGAGACAAGAACACAATTAAGAAAAACTTAAGAATTTA

>Raton_olivaceo_morbilivirus_SRR7182523
GTTTGATTGGATAAGGAGTAGGTGCCAGCTCATTCAACATGTCCACACTCTTTTCAACTCTCAAAAACTTTAAGAAGTCTAAATTGTCAGGTGTTATTCCATCTGGAGGAGGAGCATCCTTAACAGGGCTAAAGACCACAGTAATTGTTCCTGTACCAACTGATCAGGACATTGCTTTACGATGGAAACTAACGACATCATTGGTTAAAATCATTTGGAACCCTGATGCCTCGATGTCAATTGTTATAGGAGCTATGATTTCCCTACTATCCATATTTGTCGAAAATCCAACAGGGCTGATACAAAGAATTTTCAATGATCCTGACCTAAACATTAAAATTGTCGAAGTAATCTGGGCAGATGACAATGAAGATGATCTAACATTCGCTTCAAGGGGAGCTGATTTAACTGAACAGGCTAGCAACTACTTCAGGCTTACAATGGAATTGCTAGGATTCAGACGGACTGTTGCCCCATTTGAGAATAACAAGGAGGTCCCATATCGAGTTGATGATGCAGAAGAATTTCAATTGCTCCTCTCATCAATACTAGCCCAGATATGGATCTTACTTGCTAAGGCTGTAACTGCTCCGGACACTGCTGCTGAGGCCGAAGGCAGGAGGTGGACAAAATTTGTACAACAAAGAAGAGTGCTTGCCAGCCTGAGGTTTTCGAAAGAGTGGTTGGACACATGCAGGAATAGAATTGCTGAGAGCTTAGGAATAAGAAGGTACATGGTTGGATTAATGATCGACATTAAAAGGACACCTGGAATGAGACCACGAATAGGAGAGCTGATCCTTGATATTGCTAACTATGTTGAAGAAGCGGGAATTGCTGGATTCATACTCACTATCAAGTTTGGTATTGAGACAGCTCTCCCTGCTCTAGCTCTTCGGGAATTCGCTTCAGAGTTGAATACCTTAGAAAACCTCATGGTCCTGTACAGGGATTTGGGTGACAATGCTCCCTACATGCTTCTGCTTGAAATGTCAGCCCAAAACAAGTTTTGTCCGAGTAACTATCCTCTCATGTGGAGTTACTCGATGGGGGTTGGAGCTCAGATTGAGAGGTCAATTGGTGGGTTAAACTACAACAGACCCTACTTTGAGCTTCCATATTTCCGATTGGGACAGGAGATGGTTCGAAGATCTGCCGGAACAGTAAATCCTGCAACAGCTGATGCAATTGGAATTAATCCTGCTGATAAGGATCTTCTCAAGGAGGTTGTCGATGCAGCACAAACACAAACAAGCGAGGTTAGTAGGCCAGTCAATCCTACAGGATTAACATTTATGCAACTAAGAGATGAGATACAAGCACATATACAATCATATGAAGCAGCAGACAGATCAAGGAGCAGAGAGACATACCCTTCGACAAAACCTTTTGACAGTGAAGTGATTCGGGGAAGCACATCCAATATTCCAACACAATTAACAGATCTCAGCTCGAATCAGCCTCGATCATCAGGAGAATCAGGACTTGCCCTTCTTAAAACACTAGTTAAACCAACAACTGACCAAAGTGACTCCGATGTACAACCGCATCTCTACAATGACAAGAGTCTACTGGATTAACCCAGCAAATAATTGATGATCCTACCCCCCGTAACCTGAATATATATCCTAGATTTATCAGTGACCAACGGTATTATAGCACATATTAAGAAAAACTTAGGACCAAAGTGAGATAAACATCACTCCAGTCCAGCCCATCATCCGATAGAAAAGCACACAAACAAACCTGGACAACTAGTCAATCCTACTTAAATGGCTAGTTCAGACAATATCTCTATCAATCATGCTCTCAATGTTCTCAAAACTATTAAGACAAGGGAGGAATCATCTGAGGAGAAGATCAAAATCTCCGCCATCCTTCAAGAGTGCAGAAAATCAACTGAGGGGAAGACGCTCAAGGAAGCCATCACAGTCCTTCCACCACTCACAGCTAGGGACCGTGAGTCAGATGAATCTACAATCTCGTGTCAAACTCCACCAAATCATCAGGGGTCTGAAAAAGAGAGTGCAGCTAGAACTGGATCTGATCCAACCCATGACCGACCAAGAAGAGGGAGAATACTGTCATCTCCAGTTCCTTATGACTATGTTGAACCGGCTCCAGATGGGGCTGACATTGAACTTGACATGGGCCGCACTAGTCACTCAAGACATATGCACGACAGAGAGGGAGAGATCTCAATTCAATCAGGCTCTCAATCTGCTAAAGGAGATGATCCCACCCGACCTTTGGCAGATAGTAACAGGGACCTTGGAGATGACATCCTGATAGGCTCAGATCAATGGGTCACGCCAGTTAGACCGAAAAGACGACATGATAACCCCAAAATTGAAATATCCCAGCATGATGATGAACCAGACAGTTCAGGAGACCCTGATGGTGAGGGCCACGACACGACCCAAGCCTCTAAGTCCTCAAATGTTGCTCCAGTGAGTCCAGGTGATTTTGAGAATGTCGGTTTAATGAAACATTCAGACACAAACAAAAAGGGAGAAGGTTGCACTTGCCCAATGAGAGAACTAGCACCCCACATCCGGGTGCTGAGGATTCAACTAAAAAAAGAGGTGGACACAGGAGAGAATATGATTTCATTTGGACAAGTGACGGGGTCTTGGTTAGAAGCTGGTGTAATCCGATCTGTGCACCAGTTAAGCAGGTCCCCATCAGAGAGAGATGCTCATGTGGGACATGCCCAACTGTATGCGAAGAATGCATGTCTGACGAACAGGTCTGATTCAATATTGTCCACTGGACAAGATAGTGAGAAGACCTTTGACAATGATTATGATGAAAGTATACATGATATTTCAATCAATGCTGAGATGAATCCGAACTTAAATGAGATATTGGAAAACCAAAAGATGATCCTTAGTAAGTTAGACCAGCTGTTGACAATTAGGAATGATATAGATGCAATCAAGAAACAGATCAATAAGCAGAATCTTGCTCTATCAACTATAGAAGGGCACTTGTCTTCAGTTATGATGGCTGTTCCGGGATCAGGGAAACCCTATTCAAACGTTGAGGAAAATCCTGAACTGCGTCCTGTTCTAGGCAGGGATCAATGCAGAGGATTACAAGAAATTGCTACTCCTAAAATACAGGGGCCAGATTTAGATGGAGGTCTGCAGTCAAAGAATCAATGGGTTATAAAGAAGGGTATGTACTTAGACCCTATTAATCCCAATGAAAGCAATGCTACAAAGTTTCTCCCCTCCAATGATCTTGTGTCTAGGGACGTTCTTTATGCCTTAATCAACTCATCAATTAGAGACAAGACGATGCGATCCAATATGTTATATGCTCTTGAAACTGTCAAGGATGATAAAGATCTCAAGGAGTTTCATGAGGTTCTGGTTAAATACTTGCAATAATCTAACTCAGTCTAGATTAATTGTGTAGCTGGACTATGATAGAAATCCTATGTGACAACCTCTTACTAATAAGATTCTCAGATGGTGTTCTAGATCATTCTTCCAATCACTTTTAAAACCCCRTCAAATGTATAATTTGTAGTTCTCAATTGTACTAAAGAAAACTTAGGATTTAATGAACATGGCGCACACCTGGGACCTCCCACCAGAGTCCTGGGACCAGAAAGGCTCCTTAATACCCATTCAAACAGACACAAGTCCAGATGGTAAACTTATCCCCAAAGTTCGGGTTATTGAGCCCGGTTTGGGTGATAAGAGAGGAGTTGGTGTACTTTACCTTCTTTTACACGGGGTTATCGAAGATGTCAGCTTGACACCTATTGGGAGAACATTTGGTGCATTCCCACTTGGGTTTGGGAGATCACATTCATCACCGGATGAACTTCTAAAGGCTGTCCTTCAGCTGAGGATTTCTGTTAGAAGAACAGCAGGTTCCACTGAGAAGCTGGTATTTTATAACACAGAGCCTTTAGGAATTCTGACACCCTGGAGGAAGGTTCTAAATGGAGGATGTCTTTTCAATGCATCCCATGTCTGCAATGCCGTAGAGTGTATTCCCTTAGATGTTCCCCAATGCTTCAGACCAGTTTACCTTACAATCACTGTCCTGTCTGATTCAGGAACATACATAATACCTAAACTGATCCAGGATATCCGGGCAGATGGGTGTCTCTCATTCAATCTTCTTTTCACACTTAAAGTTGGGAAGAACTTAGATACTTATGAACAATCCCGCTCTGTGGAGGCAGAATCTGATAAGCTAATGACATTCATGATTCACATCGGGATATTCAAAAGGAGCAGGAACAAGGTCTACTCAGGAACATATTGTATGCAGAAAGTTGAGAAAATGAAACTGGCCTTTGCACTGGGATGTGTTGGAGGGGTCAGCCTACATATACGTGTTCTTGGGAAAATGAGCAAAGTCCTTCAATCAATGCTCGGATTTAGGAAGAATGTAGTTTATCCTCTGATGTATGTAAACAGCCACCTTAACAAACTCCTCTGGAGAACTGAGTGCTCCATAGAGAAAGTAGTCGGAGTGCTCCAGCCTGCTGTGCCAAGTGATTTTAAGATCTATGATGACATTGTTGCTGATGTTACCAATCTTGTTGCTATCAAGCATGGTTAATCTCTATGAAATAATGTGCAAAATTGTAGGCCTGTAATTTACCCGGGACTATAATTCGTATACCTATATAATATATAATCATATGAGATTGATTGTTATGTTTTAGCATCTAATGAGAATTCGATAGGGTTATGAGAAATTTGATCCTCACCATATCACTTTGATTCATCACTTCTCCATTCAATGACTCAATCTTCAAGTATACGATTAAAAATTTAGGATCTAATGATAATTAGTGCTTATCATTATAAAGAACATACCAGCTGTAGTCAAGAGGAACTCTTGTCCATTCAGATCCAGTAGATAGCACATTTAAACAGAACAACTTTCCCCACTGTTAACTGTTAAGTGATTAGTAGTAAATACAGAAATGCAGCCACATTTATTCATAATTATGATCATTACTGTATCAATTCCTTCAAACTGCGGTCAGATCCATTGGGAAAATCTAACTCGTGTTGGGGTTTTTAATCTTAAGAGTAGGGATTACAAGATTACATCCCCCGGGAATTCACAGATGTTGGTAGTTAAAATGATGCCTAATTTGAACAGTATTGGCAATTGTTCAGTGGCAGAAGTAGCTAATTACAGAAAGATGGTGGAATCAATATTGTCCCCGATAGCAGAAGCACTAGTTCAGATGAGAAGCGCCATAGAAGTCAAGCAAACCACAGCCAGGTTTTTTGGTCTTGTCGTGGCAAGTGCTGCTCTAGGTGTTGCAACATCTGCCCAAATAACTGCTGGTATGGCGATGGAGAATACCAGATTGAATGCAGAAAACATAGAACGACTTAAAAGTGCTATCCATAATACTAATCAAGCAGTAGAGGAGATCAAGCTAAGTCAAGGTCAAACCATACTTGCTGTTCAGGGGATCCAGAATTATATAAACAATGACTTAGCTCCCCAGATTTCAAAACTTGGTTGTCAGGTTGTAGGGGTGGAAACAGGTTTAGCTCTATTGAGATACTATACAACCTTACTTACCGTATTTGGGCCAAGTCTTAGAGACCCCGTATCATCACATATATCTATTCAAGCCATTTCTCATGCTGCCGGGGGGAATCTACCCAAACTTATGGAAGTACTAGGTTACCAATCAGCAGATATAGTAGATCTACTTGAGAGTCAATCTATCAATGCTCAAATAATTGATGTGAGCCTATCAGATATGTATGTAGTCCTCTCTATTAACTACCCAGTTATAATCACAATGGATAATTTCCAAGTTCATGAACTTGGGAGAATTACATTTAATCAGGATGCTGCAGAGTATTACACTGTCACGCCTAATTTTGTCACAACAAGAGGGTTTCTAATGTCTAATATTGATATTACATCCTGTGCAATCACAAAACAGAGTGTAATATGTGAAAAAGATCAGACGTATCCAATGACTCACGTTCTACAATCATGTTTAAGAGGAGACATCTCAGTGTGTTCTAATACTAAAATAACTGGTGCATCTATTGGAAGATTCATCTTGGTAAATGGGAATTTGTATGCGAACTGTAAGAGCATTACGTGTCGATGCATAACAACTAGATCACTAATAAGCCAGGATTCATCAAAGTTATTAACATATATCACCAGAGATTCATGTCCAGAGGTTAGTGTTGATGGAATCAGCATCATGTTGGGTCCACCGAAGATAGACCCCATTATATATCAGCAAAATATCACGATTGGGCCTCAAATAGTAATAAATCCAGTTGATGTAGGATCAGAACTAAGTTATGCTCTTGCTAGATTGAATAATTCTCAACGACTATTGGATCAATCAGAATCTATCCTTAATTCTATGACAGGGATTGATGCCTTATGGAGGAGTAGTCATGCAAATGGGGCTCTGTCAGGCATTATCATTATTGTATTAGTTTGCATAGGATGCCTCTTTCTCTATAAGTGTTGTATCAAAACACGGTATGGCCAACAGCACAACAACCAGCTTAGTTCCGTTCACTCAATGTCGTCTAATTATCCTAAATCCTACATCAAGACTATCTCATGAGTGGGGGATCAGTCATCTGAAAACAGCAGTATCAAATCAGTGTTGTATATGGATCCACTGAATTAGGGGAAATGCTTTGCAGTGCCAATTCAACTAGGATTGTCTAAACCCTATCCATACAGTACAGGAAATCTATCTATCAACTTCCTCTTATAAATAGATTTACTTCTGATAGCATTAATTTTATAAATTACCTACCACTAATATACACTACTAATTAGTAAGGGGCTATATATCCCAATGTACTAGTATGCATTTTTCACTTTAACTATTGAGTTTTGCACATATGAGATAGAAGTAGGGAAATAATTGTCAGGTTACCGCTATATTGCTAATTAAGAAAAACTTAGGAGGTAAAGATTCTACACTGTAGAGTCAAGTCTCATAATTCCTCTAGTATCATCCTTTCCACATTGATCAGAGACGGTCTGAGTCATTTAAAATGTACAGCAACTCTAGCTTGGACTCTAGGCGAGATAGGGGTCTACAGAATTATTATTCTGAACCTCAACTATCTCCCAGGGGATCAAGTTTTAAGAGGGGACGGACTCATGCACCCCGTATCATAAGTCCATCTTGGGTTAGAAAGACATTGATCACCTTAGTGATCCTGAATATTGCAATTTTACTAATCGTTGCAGTGGTTCTTGGGATTGTGTTCCATAAGGCATACCAGATTGAGGATCAAATGGTTTACCTAACCCAGGAAATAGCAGAAATCAGAGAAGAGATTCAATTTGAGATTGATGCTAATCTTAAAGTCCTGATCCAAACCACCTCTCTCGATCTTCCACAAAGGATCCAAGAAATGACTCGATCTCTACTTACAGCCTTCCAGCGCATAGTTATATACGCTGATGGTAATTGCACTGCAAAAATTAAATAAGGCATAATACAAGTGTAACCAGTCTCAGCCAAAACTGCCACAATGAGAATTAATGTTTACATATTAACAATTGGGNNNNNNNNNNNNNNNNNTAGGGTTAATGAGAGTTTAGGTACCAGATCATAAGGTATCAATTTGCTTGGTCGACCTCATTAAGCAACTTAGGATCCTCTGCGGTTATCAGTTCATTAGGCCTGTGGGATTCAAACTGTCCTGATCTCTGAACAACACAAATCCACTTGTCAGCCCGGGTCACAAAAGAGTATCGAGAAAAGATGGAAAGTCCCAGCAACACTTATTATAAGCAACCAGATATTGCAACTATATCATACATCAATTCTCTAGGGGGTGGAGTCCGAGAGAAGGTAAGGAACTCAGATGGCAACCAGAAGTGGGCATTCTATATCGGGCTAGTTGCATGCAGCTTAGTCATAGTTGCGATTAGTCTATCGGGACACTCGCTTCAATTAATGAATAATATGGGGTCGGATTTGCAATCAATCAACAATCGGATGATGATAGATTTTTCTGCAATTAAAACCACAATCTCGCAAGAGATACTCCCTACTCTGACAACGATTTCAAATTCATTTGGTCTGAGCCTCTCGAGAGGTTTATCAGAACTAAGACAATCAATAATCACTTTATCTATACAAAATTCAGATTCAATCCGGAAATTTACTGATGATGTTAGAATATTCCTAGAGAGATTCAAAAGAAGTGTTCTATCTCAGAACATCACAGACGGACTAGGCCTTGAAACTACCAACCAACCTGTAATAACGCCGTATTATACCAATGTTGATTACTATATGTTATGGGATAGAGGCCTTTCACCATGCTCCCAACAGGTATTGCTTAAGGCTAATAGTTATCAGTTTACAGATGCTGAGATTGGTTTGTCAGCAAACTCGCCTGCAAGGGTGTGCCAGGAGGCTCCAGTACTGGCTTTAGGAGTCAATACTTATGCTTTATCCTTCACCATTTCAGATTTCCCATGTGGTCCTGCTGCACCTACTATGCACTATATTGAAGTAGGTACCTTAACAGAGAGGAGGCAAGGTGTTCCACATTTAACTAGGAAAGCATCCAAAGTATTTGGACCAAGACCATCTCGGACAAGCTGTTCAATTGTGCTAATTAACAATGGTGCACTATTTATTTGCAACAGGAAACATACACTATCTTCAAACCCAGGAACTGCTGATAAGAAGATTGAAATCTTGAATTTGCATCAAAATGGAGAATTTAAGAATTTAACATTTACATTTAGCAGCCAGCAATTGGATCTAACAGTTAAGGACATTGTGATGGCCGGGGGATCAGGATTCATATTTCAGGAGGTAGTATATGTCCCAGTATTAATAGCTCAGATTCCAAATAAGAACATCCATTTTAATTGTACAGGTTATTATAAGGGGTGTAGCTCTACTAGTCAAGATACCTGTGATGAAGCTGGGAGATTAATGAACAACCAAGATGGGTCTGTCATGATGGGAATCTTATCTCTTGAGATAAATAATCAATTATTGAGGAACTCAAGTGTATACATTATCCCACCAAACTTGTACCCCTATGGTAAGAATTTTGACCTATATTTTAGTAATATAGATAGGACTATTTGGGTTATTACTGACAATGGAGGATGGGACGGAGTCTCAACTGTGATACAATTTGGACTTGCAAATAACCAGGTCAAATTCCGGAGCATAATTACAGGTTTAAACACCCCATTCTCCAGGGGCTGTAGACATGCTCTGCATTGTCCCAAGAGCTGTACATATGGAGAAGGAATGATCCCATTTGTGATTAGCAAGATTGGGGAGAATCTATTCATTACAGGTGTACATGAAAACATTGAAGGTAATGGTAGAAGCATGTTGTTGACGACTCTATATCCAGGGAAGTATAACCTAACTCAACAGATTTTTGATCTCAGTACTAGACTTCATCGAGGGACCACAAAATGTACATTAGTAAGTGGAGTTCTATGGTGTGTTGTTCTAGTGGAGACAAGACTATTACGTACAAATACATCTCCTATGCAGATAGCTTACCTTGTGTATAAAGTTGAGTATGAATGCTAAATTACAGTGTAAATCAAAACTGCAAATCATACACTACAGGATCTTTATGAATGAATGCACTACTCTTCCATAATTACTCCATAGAACCCAACCATGTATAATGTCATTATGAAACACTACTAGTCTCCAGGAGATGGCACATAATAGAAAGAGATGTCTTCTAGTCACACTGCAACTCGACATATAACACTAATGGCAATAAGCACCGCATACGATCAGATTAATCTCTAAATACCTACTCAGTTCTTGAGTGGCTCGGAATACATTAGCACATGAAGACCTTGGTTACATATATCTATCAATTTTAGAGAAATTAGTTGGTACATTATATTGAAGGGCCCTTATATAAGTGGCTGGTCAGGTAGTTAGAATTAAAGNNNNNNNNNNNNNNNNNNNNNNNNNNNNNNNNNNNNNNGTGCCACACTCTCAAGTATCATATATCCAGAGGTACACCTTGATAGTCCACTTGTGACATCAAAGTTAGTTTATTTACTAGAATACTCGGATCTCATACATAATCAAATTCNNNNNNNNNNNNNNNNNNNAAACAACATCAATTACCGGAAACAGCAAAATCTTAAATCACCTAGTACTTTGAGCTTAAGCAAACATGGAGAATATATTAGAACAATCCTGATCAACCACCCCAATGCAATCCATGTCCCTTATCCTGAATGTAATAGTACACTGTTTTATTATAGAGATACTTATCTTACTCAACAACTGCAAGACATTCACAATGAGGCCAAAAGNNNNNNNNNNAAGTGCTCACCCAACCTAATTCAGTGTTTGAAACATATTGACTCAAATAATGGAGGTACTTCATCAATTTCATTAGAGTCACAAGATGTATTAAAAGATTTNNNNNNNNNNNNNNNNNNNNNNNNNNNNNNNNNNNNNNNNNNNNNNNNNNNNNNNNNNNNNNNNNNNNNNNNNNNNNNNNNNNNNNNNNNNNNNNNNNNNNNNNNNNNNNNNNNNNNNNNNNNNNNNNNNNNNNNNNNNNNNNNNNNNNNNNNNNNNNNNNNNNNNNNNNNNNNNNNNNNNNNNNNNNNNNNNNNNNNNNNNNNNNNNNNNNNNNNNNNNNNNNNNNNNNNNNNNNNATCTGATGTAGTGGAAGGGAGATTACAAACAGAATTTGCAATGAGATCCGACATTAGATACTCGGGGCTTATCAATAAAGTGTACATACTATGGGACACTANNNNNNNNNNNNNNNNNNNNNNNNNNNNNNNNNNNNNNNNNNNNNNNNNNNNNNNNNNNNNNNNNNNNNNNNNNNNNNNNNNNNNNNNNNACCCTGTCCCAGAAATGAGAGGAGCTTTCCTTAAAACATGTCTGTCAGATCTGGATCAAATATTGATTGACAATGGATTTGATAATAAAGATGATATCAAGNNNNNNNNNNNNNNNNNNNNNNNNNNNNNNNNNNNNNNNNNNNNNNNNNNNNNNNNNNNNNNNNNNNNNNNNNNNNNNNNNNNNNNNNNNNNNNNNNNNNNNNNNNNNNNNNNNNNNNNNNNNNNNNNNNNNNNNNNNNNNNNNNNNNNNNNNNNNNNNNNNNNNNNNNNNNNNNNNNNNNNNNNNNNNNNNNNNNNNNNNNNNNNNNNNNNNNNNNNNNNNNNNNNNNNNNNNNNNNNNNNNNNNNNNNNNNNNNNNNNNNNNNNNNNNNNNNNNNNNNNNNNNNNNNNNNNNNNNNNNNNNNNNNNNNNNNNNNNNNNNNNNNNNNNNNNNNNNNNNNNNNNNNNNNNNNNNNNNNNNNNNNNNNNNNNNNNNNNNNNNNNNNNNNNNNNNNNNNNNNNNNNNNNNNNNNNNNNNNNNNNNNNNNNNCTTAAAAGTGAATGGGATTCGTCTTACAACCCCAATACAATGAGATATCGGCCTAAGACAAGTACAACCTCAAGAAGACTTGTCAATGTCTTTTTAGAGGANNNNNNNNNNNNNNNNNNNNNNNNNNNNNNNNNNNNNNNNNNNNNNNNNNNNNNNNNNNNNNNNNNNNNNNNNNNNNNNNNNNNNNNNNNNNNNNNNNNNNNNNNNNNNNNNNNNNNNNNNNNNNNNNNAATGACATACAAGATGAGAGCCTGCCAGGTCATTGCAGAAAGCCTCATATCCAATGGTGTTGGTGACTATTCTAAAGATAATGGCATGGCTAAAAGTGAACNNNNNNNNNNNNNNNNNNNNNNNNNNNNNNNNNNNNNNNNNNNNNNNNNNNNNNNNNNNNNNNNNNNNNNNNNNNNNNNNNNNNNNNNNNNNNNNNNNNNNNNNNNNNNNNNNNNNNNNNNNNNNNNNNNNNNNNNNNNNNNNNNNNNNNNNNNNNNNNNNNNNNNNNNNNNNNNNNNNNNNNNNNNNNNNNNNNNNNNNNNNNNNNNNNNNNNNNNNNNNNNNNNNNNNNNNNNNNNNNNNNNNNNNNNNNNNNNNNNNNNNNNNNNNNNNNNNNNNNNNNNNNNNNNNNNNNNNNNNNNNNNNNNNNNNNNNNNNNNNNNNNNNNNNNNNNNNNNNNNNNNNNNNNNNNNNNNNNNNNNNNNNNNNNNNNNNNNNNNNNNNNNNNNNNNNNNNNNNNNNNNNNNNNNNNNNNNNNNNNNNNNNNNNNNNNNNNNNNNNNNNNNNNNNNNNNNNNNNNNNNNNNNNNNNNCTTACTTATATTTAGCAGCATATGATACAGGTGTAAGAATCTCTTCATTGGTGCAGGGTGACAATCAAGCTATTGCTGTGACAAAGAGGATCCCATCATCANNNNNNNNNNNNNNNNNNNNNNNNNNNNNNNNNNNNNNNNNNNNNNNNNNNNNNNNNNNNNNNNNNNNNNNNNNNNNNNNNNNNNNNNNNNNNNNNNNNNNNNNNNNNACAGTGATATCTTCGAATTTCTTTGTTTATTCGAAAGGAATTTATTATGATGGATTATTATTATCTCAATCCTTGAAGAGTTTATCCAGATGTGTTTTTTTNNNNNNNNNNNNNNNNNNNNNNNNNNNNNNNNNNNNNNNNNNNNNNNNNNNNNNNNNNNNNNNNNNNNNNNNNAAAGGGTTTGATAGGTACCTGGCGTATGCTTTTAATTTCTATAAGACTATTCTACAGCTCTTAGTATCACTCAAATTCACTATCAATCCTACAATGACACANNNNNNNNNNNNNNNNNNNNNNNNNNNNNNNNNNNNNNNNNNNNNNNNNNNNNNNNNNNNNNNNNNNNNNNNNNNNNNNNNNNNNNNNNNNNNNNNNNNNNNNNNNNNNNNNNNNNNTGGTGATGTGGTTACAGCATCTTTTGCTGATATCAAAAGAATGATCTCTTGCGGTCTTCTACCCCATAATATAATCCAAAAAGTCATGACTCAAAATAGAGNNNNNNNNNNNNNNNNNNNNNNNNNNNNNNNNNNNNNNNNNNNNNNNNNNNNNNNNNNNNNNNNNNNNNNNNNNNNNNNNNNNNNNNNNNNNNNNNNNNNNNNNNNNNNNNNNNNNNNNNNNNNNNNNNNNNNNNNNNNNNNNNNNNNNNNNNNNNNNNNNNNNNNNNNNNNNNNNNNNNNNNNNNNNNNNNNNNNNNNNNNNNNNNNNNNNNNNNNNNNNNNNNNNNNNNNNNNNNNNNNNNNNNNNNNNNNNNNNNNNNNNNNNNNNNNNNNNNNNNNNNNNNNNNNNNNNNNNNNNNNNNNNNNNNNNNNNNNNNNNNNNNNNNNNNNNNNNNNNNNNNNNNNNNNNNNNNNNNNNNNNNNNNNNNNNNNNNNNNNNNNNNNNNNNNNNNNNNNNNNNNNNNNNNNNNNNNNNNNNNNNNNNNNNNNNNNNNNNNNNNNNNNNNNNNNNNNNNNNNNNNNNNNNNNNNNNNNNNNNNNNNNNNNNNNNNNNNNNNNNNNNNNNNNNNNNNNNNNNNNNNNNNNNNNNNNNNNNNNNNNNNNNNNNNNNNNNNNNNNNNNNNNNNNNNNNNNNNNNNNNNNNNNNNNNNNNNNNNNNNNNNNNNNNNNNNNNNNNNNNNNNNNNNNNNNNNNNNNNNNNNNNNNNNNNNNNNNNNNNNNNNNNNNNNNNNNNNNNNNNNNNNNNNNNNNNNNNNNNNNNNNNNNNNNNNNNNNNNNNNNNNNNNNNNNNNNNNNNNNNNNNNNNNNNNNNNNNNNNNNNNNNNNNNNNNNNNNNNNNNNNNNNNNNNNNNNNNNNNNNNNNNNNNNNNNNNNNNNNNNNNNNNNNNNNNNNNNNNNNNNNNNNNNNNNNNNNNNNNNNNNNNNNNNNNNNNNNNNNNNNNNNNNNNNNNNNNNNNNNNNNNNNNNNNNNNNNNNNNNNNNNNNNNNNNNNNNNNNNNNNNNNNNNNNNNNNNNNNNNNNNNNNNNNNNNNNNNNNNNNNNNNNNNNNNNNNNNNNNNNNNNNNNNNNNNNNNNNNNNNNNNNNNNNNNNNNNNNNNNNCAGCAATGTATGCTACTTGGGCTTGCTATTTTGGAACAATATTACAGATTACACACTAACACCGGACCAATAAACACTATACTCCACCTTCATGCTGACACTAATTGCTGTATTACCAAGATGGAGGACCAGCCATACGTCCCTAGTCGATATCCAGTCCCCAGGCCAATTGTTCACATAACAAACCGATTAATATATGATGATAATCCTGTAATAGAGAGAGATCTTGAGAGGATCAATTACCAAGGGCACCTCAAACCCTTATTGGAGTTTACAACTTGGGAAACAAGAACTCTCTATCATATGCTATCTAAGTCNNNNNNNNNNNNNNNNNNNNNNNNNNNNNNNNNNNNNNNNNNNNNCCATCTTAATGAGATTAAGGCAGTAATAGCCAACGATGATATCAATAGTATGATATCTGAATTCTTATTGGTGGACCCAAAAATATTCTGTATTTATTTAGGNNNNNNNNNATCAGTGAATTGGAGTTACGATATTCATTACCATAGACCCAAGGGGAAAGTTGAAATGTGTGAATTACTCTATGGGATGTTAATTAGGACACCATTTCAATNNNNNNNNNNNNNNNNNNNNNNNNNNNNNNNNNNNNNNNNNNNNNNNNNNNNNNNNNNNNNNNNNNNNNNNNNNNNNNNNNNNNNNNNNNNNNNNNNNNNNNNNNNNNNNNNNNNNNNNNNNNNNNNNNNNNNNNNNNNNNCTTACAGAATATATTTGGACTTGTGGTTGGATGAAGAAGTAGATGATTACCCTTTGTTAATGTGTGAAACTGATATGAGCATTGTTGATATGAGAATTGACNNNNNNNNNNNNNNNNNNNNNNNNNNNNNNNNNNNNNNNNNNNNNNNNNNNNNNNNNNNNNNNNNNNNNNNNNNNNNNNNNNNNNNNNNNNNNNNNNNNNNNNNNNNNNNNNNNNNNNNNNNNNNNNNNNNNNNNNNNNNNNNNNNNNNNNNNNNNNNNNNNNNNNNNNNNNNNNNNNNNNNNNNNNNNNNNNNNNNNNNNNNNNNNNNNNNNNNNNNNNNNNNNNNNNNNNNNNNNNNNNNNNNNNNNNNNNNNNNNNNNNNNNNNNNNNNNNNNNNNNNNNNNNNNNNNNNNNNNNNNNNNNNNNNNNNNNNNNNNNNNNNNNNNNNNNNNNNNNNNNNNNNNNNNNNNNNNNNNNNNNNNNNNNNNNNNNNNNNNNNNNNNNNNNNNNNNNNNNNNNNNNNNNNNNNNNNNNNNNNNNNNNNNNNNNNNNNNNNNNNNNNNNNNNNNNNNNNNNNNNNNNNNNNNNNNNNNNNNNNNNNNNNNNNNNNNNNNNNNNNNNNNNNNNNNNNNNNNNNNNNNNNNNNNNNNNNNNNNNNNNNNNNNNNNNNNNNNNNNNNAAGTATGCTAGTCACCTATCAGCATCATTTAGGACATGGTAACTGTTACTATAATTCAGGTGTAAGCCTAGATTCTCTCAAGGGACAAAGGGAGCTTAAACNNNNNNNNNNNNNNNNNNNNNNNNNNNNNNNNNNNNNNNNNNNNNNNNNNNNNNNNNNNNNNNNNNNNNNNNNNNNNNNNNNNNNNNNNNNNNNNNNNNNNNNNNNNNNNNNNNNNNNNNNNNNNNNATTGAATGAAATCAATCCATCTTCATTAGGATTCATCCACTGTGATCTTGAAAGTTCAAAAGACAAAAATAGTATTGAAATCTTAGAGGAACTGGTGCATGTATTCTGTTTGGCTCTAGTGCTTGGTTCACCCGGNNNNNNNNNNNNNNNNNNNNNNNNNNNNNNNNNNNNNNNNNNNNNNNNNNNNNNNNNNNNNNNNNNNNNNNNNNNNNNNNNNNNNNNNNNNNNNNNNNNNNNNNNNNNNNNNNNNNNNNNNNNNNGTGAAATTTATGTAGTATATCGGGGGCTTAAAGTTAATAAACTATTAAATCCAAATCTGATAGTTGCTAGGCTACCAGTATTGGGCAATTATAACACACAGTTATTGTTCAATATGATATTAGACATCAAATATAGGAATAATGTAGTTAGTAAAATTGGAACTTCTTATATCAATGGACAACCTAATACCTTTCTATCTAAAATAACCGAACATGAAAAACTCTTACTAGAAGCGGGTTTATCATTAAATGGAGAAAAATGCCTTAAAAAGTGGGGAAATTTTGAGCTTCTTTATAGTCGTGATGAGTTGGAGTCATCATTAAGAGGTTTACTTAAGGAGATTGCATCTACACTCGATCCAAGNNNNNNNNNNNNNNNNNNNNNATCACCATATCCAGTATTGATGGAGTCCAAAATCCGAGAAATGATTCACCATGTTATCAGGAAGATGTTYATTYYAGATGTCATCYATATTAGGGATCCAATGAGGATAATACAATTGAGTAACCAGCTCAGACGACACATTTTAACNNNNNNNNNNNNNNNNNNNNNNNNNNNNNNNNNNNNNNNNNNNNNNNNNNNNNNNNNNNNNNNNNNNNNNNNNNNNNNNNNNNNTTGGAGCTATCATCTATCAGTTTCTGAGGTCAAGGAGGGTTTTAAAATCTTGGGCTATTCTGTTCTTAATTGACTGGACCTTACACCYTTTCGTGTTTTATCAGGACTCAAACTTGGAATAAAAACACAATTAAGAAAAACTTAAGNNNNNN

>Raton_olivaceo_morbilivirus_SRR1538451
TGATTGGATAAGGAGTAGGTGCCAGCTCATCCAACATGTCTACACTTTTCTCAACTCTCAAGAATTTCAAGAAGTCCAAATTGTCAGGTGTCATTCCGTCTGGAGGAGGGGCATCCTTGACCGGACTAAAGACCACAGTGATCGTTCCTGTACCAACCGATCAGGATATTGCTTTACGGTGGAGACTAACAACGTCATTAGTTAAGATCATTTGGAACCCTGATGCCTCAATGTCAATTGTGATAGGAGCTATGATCTCTTTACTATCTATATTTGTTGAGAATCCAACAGGACTGATACAAAGAATCTTTAATGATCCTGATCTGAACATTAAAATAGTTGAAGTAATCTGGGCGGATGATAATGAGGATGATCTAACATTTGCTTCAAGGGGAGCTGACTTAACTGAGCAAGCTAGCAATTATTTCAGACTCACAATGGAATTGCTAGGATTTAGACGGACCGTTGCCCCATTTGAGAGTAACAAAGATGTCCCATATAGGGTTGATGATGCAGAAGAATTTCAACTGCTTCTATCATCAATACTAGCCCAGATATGGATCCTCCTCGCCAAAGCTGTAACTGCTCCAGACACTGCCGCTGAAGCCGAGGGTAGGAGGTGGACAAAATTTGTCCAACAAAGGAGGGTGCTAGCTAGTCTGAGGTTTTCAAAAGAGTGGTTAGACACATGCAGAAACAGAATTGCCGAGAGCCTAGGGATAAGGAGGTATATGGTTGGACTAATGATTGACATCAAAAGGACACCTGGGATGAGGCCGCGGATAGGAGAGCTTATCCTTGACATTGCTAATTATGTTGAAGAAGCGGGAATTGCTGGGTTTATACTTACTATCAAGTTTGGCATTGAGACAGCTCTTCCTGCTTTGGCTCTTCGAGAATTTGCATCGGAGTTAAACACCTTAGAGAACTTGATGGTATTATACAGGGATTTAGGTGATAATGCTCCCTATATGCTTCTGCTTGAAATGTCAGCTCAAAATAAATTCTGTCCAAGTAACTACCCCCTTATGTGGAGTTACTCGATGGGAGTTGGAGCTCAAATTGAGAGGTCAATTGGTGGGTTAAACTATAACAGACCCTATTTTGAGCTCCCATACTTCCGATTAGGACAAGAGATGGTCCGGAGATCTGCAGGGACAGTCAATCCTGCAACAGCTGATGCAATTGGAATTAATCCTGCTGATAAAGACCTTCTCAAGGAAGTTGTCGATGCAGCACAGACACAAACAAGTGATGTCAGCAGGCCGGTCAACCCCACAGGATTGACATTTATGCAGCTACGGGATGAGATACAGGCACACATACAATCATATGAGGCAGCTGACAGATCAAGGAGCAGAGAAACATACCCCTCAACAAAACCTTTTGAAAGTGAAGCGATAAGAGGAAGTACATCCAACATCCCAACACAGTTAACAGACCTTAGCTCCAATCAGCCTCGATCATCAGGGGAATCAGGGCTTGCTCTCCTCAAAACACTAGTAAAACCAACAATTGATCAGAATGACTCCGACACACAACCACATCTTTACAATGACAAGAGTCTGCCAGATTAGTTCATCAGATAGCTGATAACTCTACTCCCCATAATCTGAATATGTACTCTCAACTTATTGNNNNNNNNNNNNNNNNNNNNNNNNNNNNNNNNNNNNNNNNNNNNNNNNNGACATCAACATCACTCCAGTCCAAACCGCCACTCGACAGGGGGGCACACACACAAACTCAAACACCTGGTAAACCCGGCTTAAATGGCCAGTTCAGACAACATCTCCATCAATCATGCTCTCAATGTTCTCAAAACTATTAAGACAAGGGAGGAATCACCTGAGGAGAAGATCAAAGTCTCCGCCATCCTTCAAGAGTGCAGAAAATCAACCGAAGGGAAAACGCTCAAGGAAGCCATCACAATCCTTCCACCACTCACAGCTAGGGACCATGAGTCAGATGAACCTACAATCTCGTGTCAGACTCCACCAAATTATCAGGGGTCTGAAAAAGAGAGTGCAACTAGAACTGGATCTGATCCAACCCATGACCGACCAAGAAGAGGGAGAATACTGTCATCTCCAGTTCCTTATGACTATGTTGAACCGGCTCCAGATGGGGTTGACACTAAACCTGACATGGGCTGCACTAGTCACTCAGGATATATGCACAACAGAGAGGGAGAGATCCCAGTTCAATCAGGCTCTCAACTTGTTAAAGGAGATGATTCCACCCGACCTCTGGCAGATAGTAACAGGAACCTTGGAGATGACCTCTTGATAGATTCAGACCAATGGGCAATGCCTATCAGACTGAAGAGGAGGCATGAAAATCCAAAAATTGAGATATCGCAGCATGACGACGAACCAGACAGCTCAGGGGACCCTGATAGTGATGGCCGCGAAGTGACTCAAACTTCAAAATTTTCAAGTGTAGCTCCAGTGAGTCCTGGTGATTTTGAAAATGTTGGTTTAATGAAGCATTTGGACACAAACAAAAAGGGAGAAGGCTGCACCTACCAAGTGAGAGAACAAGTACCCCACATCCGGGCACTGAGGATTCAACTAAAAAAAGAGGCGGACATAGGAGAGAATACGATTTTATTTGGACAAGTGACGGGGTCTTGGTTAGAAGCTGGTGTAATCCGATCTGTGCACCAGTCAAACAGGTCCCCATCAGAGAGAAATGTTCATGCGGGACATGCCCAACCGTATGCGAAGAATGCATATCTGACGAATAGATCTGATTCACTGCTGTCCACTGAACAAGATAGTGAGAAGACTTTTGATAATGATTACGATGAGAGTATACATGATATTTCAATTAATGCCGAGATGAATCCAAACTTAAATGAATTATTGGAGAACCAAAAAATGATCATTAGTAAGTTAGACCAGCTACTAACAATCAAGAATGATATAGATGCGATCAAGAAACAGATCAACAAGCAGAATCTCGCCCTATCAACCATAGAAGGGCATTTGTCTTCAGTTATGATGGCTGTTCCAGGATCAGGGAAGCCTTATTCAAGTGTTGAAGAGAATCCTGAATTGCGTCCCGTTCTAGGCAGAGATCAGTGCAGAGGATTGCAAGAGATTGCTACTCCCAAAATACAGGGACCAGATCTAGACGGAGGTCTACAATCGAAGAATCAATGGGTTATAAAGAAGGATATGTATCTGGATCCTATTAATTCTGATGAGAGCAATGCTACCAAATTTCTCCCCTCTAATGATCTTGTGTCTAGGGATGTTCTTTATGCTTTAATCAACTCATCAATTAGAGATAAAACAATGCGATCCAATATGTTGTATGCTCTTGAGACTGTCAAAGACGACAAGGATCTCAAAGAATTCCATGAAGTCTTGCTTAAATACCTGCAATAATCTAACTCAATCTAGGCCCACTGCGTGACTGGTCCATCACGAAACTTCAATGTAACAGACCTTAACTAGTAAGATCTCCAGTCGGCATTTAAGATCATTTCCCCAAANNNNNNNNNNNNNNNNNNNNNNNNNNNNNNNNNNNNNNNNNNNNNNNNNNNNNNNNNNNNNNNNNNNNNNNNNNNNNNNNNNNNNCTGGGACCTCCCCCAGGAGTCCTGGGATCAGAAAGGCTCTCTGATACCTATACAAACAGACACAAGTCCAGATGGTAAACTTATACCCAAAGTTCGGGTTATTGAACCTGGATTNNNNNNNNNNCGGGGAGTTGGTGTACTTTACCTTCTCCTACATGGGGTCATTGAGGACGTGAGCCTAACACCTATTGGAAGGACTTTTGGCGCATTCCCTCTTGGATTTGGGAGATCTCACTCATCACCGGATGAACTTCTGAGAGCTGTTCTTCAGCTGAGGATATCTGTTAGAAGAACAGCAGGTTCTACTGAAAAGCTAGTGTTTTACAATACAGAACCCTTGGGGATTCTGACACCTTGGAGGAAGGTCCTGAATGGAGGCTGCCTCTTCAATGCATCCCATGTCTGTAATGCTGTGGAATGTATCCCCTTAGATATCCCCCAGTGCTTCAGACCGGTCTACCTTACAATTACTGTCCTATCTGACTCAGGGACATATATAATACCTAAATTGATTCAAGATATCCGAGCAGATGGATGTCTCTCATTTAACCTTCTTTTTACAATTAAAGTTGGGAAGAACCTAGACACTTATGAACAATCCCGCCCTGTAGAGGCAGAATCTGACAAGTTGATGACATTCATGATCCACATCGGGATATTCAAAAGGAGCAGAAACAAAGTCTACTCTGGAACATACTGTATGCAGAAGGTTGAGAAAATGAAATTGGCCTTTGCACTGGGATGTGTCGGAGGAGTTAGTTTACATATACGTGTTCTTGGGAAGATGAGTAAAGTCCTTCAATCAATGCTCGGATTCAGGAAGAATGTAGTTTATCCACTAATGTATGTAAACAGCCATCTCAACAAACTCCTCTGGAGAACTGAATGCTCAATTGAAAAAGTAGTGGGAGTGCTCCAGCCTGCTGTGCCGAGTGATTTCAAAATTTATGATGACATCGTTGCTGATGTCACCAATCTTGTCGCTATCAAGCACGGTTAGTTTCTACAATACAATGCCTAGGTTTATAGATCTGTGACTCTCTTGAGATTATAATCCACACACCTACATAAATTACAATCATATTTGATCAATTGTTGTGATTCAGTATTCAATAAGAATTCAATAAAACTAGAGAGAATCTAGTCTTTATTATATAACCCAAAATTACTACTTTTCTATCTAGCAACTCAATCCTTAGACATATGATTAAAAATTTAGGATCTAATGGTAATTAGTGCTTATCATTCCAAAGATTTAATCAAGTGTAGTTTTAGAGAATCCCTGTTCATTTTAATTGAATAAATAGTATATTAAAGGAGTAAACTTTCCCACGTTGCTAATTGTTAAGTTACCACTATTAAGTATAAGGATGCAGTCACATCCATTCATAATCGTAATAATCATCTCATTAATTCCTTCAAACTTTGGTCAGATCCATTGGGAAAATCTTACTCGGGTTGGAGTTTTTAACCTCAGGAGTAGGGATTATAAGATTACATCCCCTGGGAATTCACAGATGTTGGTAGTTAAGATGATGCCCAATCTGAACAGTATTGGCAATTGCTCAGTGGCAGAGGTAGCCAATTACAGGAAAATGGTGGAGTCAATACTGTCCCCGATAGCAGAAGCATTAGTCCAGATGAGAAGTGCTATAGAGGTTAAGCAAACCACAGCTAGACTTTTTGGCCTCGTTGTGGCAAGTGCTGCTCTAGGTGTTGCAACATCTGCTCAAATTACTGCTGGTATGGCTATGGAGAATACTAGACTAAATGCAGAAAACATAGAACGGCTTAAAAGTGCTATCCACAATACCAACCAAGCAGTAGAAGAGATTAAACTGAGTCAGGGTCAGACCATACTTGCAGTTCAGGGAATCCAAAATTATATAAATAATGACTTAGCTCCTCAGATCTCGAAACTTGGGTGTCAGGTTGTCGGGGTAGAAACAGGTTTAGCTTTACTAAGATATTATACAACTCTGCTTACTGTATTTGGCCCCAGCCTCAGAGACCCCGTATCATCACATATATCCATTCAAGCCATTTCTCATGCTGCTGGGGGGAATTTACCCAAACTTATGGAAGTACTAGGTTATCAATCGGCAGATATAGTTGATCTACTTGAGAGTCAATCTATCAATGCCCAAATAGTTGATGTGAGCTTGTCTGATCTTTATGTAGTCCTATCTATTAACTATCCCGTTATAATTACAATGGATAATTTCCAAGTTCATGAGCTTGGAAGAATTACATTTAATCAGGATGCTGCAGAGTATTACACAGTTACACCCAATTTTGTCACTACAAGAGGATTCCTAATGTCGAATATAGATATTACATCATGTGCAATCACGAAACAAAGTGTAATATGTGAGAAAGATCAAACATACCCGATGACTCATGTTCTACAATCATGCTTAAGAGGAGATGTATCAGTATGTTCCAACACCAAAATAACTGGTGCATCTATTGGGAGATTTATTTTAGTGGATGGAAATTTGTATGCAAACTGCAGGAGCATCACATGCAGGTGTGTGACCACGAGATCACTAATAAGTCAAGATTCATCAAAGTTATTAACATACATTACCAGAGATTCATGCCCAGAGGTCAGCATTGACGGAATCAGTATTATGTTGGGTCCACCAAAGATAGACCCTGTTATATATCAGCAAAACATTACAATAGGACCTCAGATAGTAATAAATCCAGTTGATGTAGGGTCAGAATTAAGTTATGCTCTGGCTAAATTAAACAATTCTCAACGGCTGCTGGACCAATCAGAATCTATCCTTAACACTATGACAGGGATCGATGCATTATGGAGAAGTAATCATGCAAATGGAGCTTTATCAGGCATCATCATTATTGTATTAGTTTGTGTAGGGGGTTTCTGCATCTATAAATTTTGCATTAGAACACGGTATGGTCACCAATACCACAACCAACCTAGTCCTATTCATCAAATCCCATCCAATCACCCTAGATCTTATATCAAGACTATCTCATAAGTAGGAGATTGATCAGTCAAAAGTTGTGGTATCAAATCGATATCACATACAAGTTTACAGAATTACAGAATGGACTCCCCAATATCAACTCAGCAGGAATCGTCTAGATTATATCTACACTGTAAGTAGAATTTATTTCTCAACTCGTCTTTATAAGTAAGTTCACTTTCTATGGCATTAACTTTAGAAAATACTTATTGTTAATATACACTAATAATTGGTAGGGAGTTATATATTCTAACGTACTGGTATGCATTTCCCACTTTAATTATCTAATTTTGCACATATGAGATTAAAGTAGGTAATNNNNNNNNNNNNNNNNNNNNNNNNNNNNNNNNNNNNNNNNNNNNNNNNNNNNNNCTCTAAACCATAGAGTAAAACTTTTTGATTCCTCCGATATCATTCCCTACAAGGTGATCAGAGGCAATCTAAGTCATCGAATATGTACAGCAATTCTAGCTTAGATTCTAGACGAGACAGGGGTCCACAGAATTATTACTCTGAACCTCAGCTACCTCCTAGGGGATCAAGCTTCAAAAGAGGAAGGACCCATGCTCCTCGTGTCATAAGTCCATCCTGGGTTAGAAAGACATTAATCACTTTAGTGATCCTGAATATTGCAATCCTACTTATTGTTGCAGTGGTTCTTGGGATTGTATTCCATAAGGCATACCAGATTGAGGATCAAATGATTTATTTAACCCAGGAAATAGCAGAGATCAGAGAAGAGATTCAATTTGAAATTGATGCTAATCTTAAAGTCCTGATTCAGACTACCTCTCTCGATCTCCCACAAAGGATTCAAGAGATGACTCGGTCTCTACTTACAGCCTTTCAGCGTATAGTTATATATGCTGATAGCAATTGTACTGCCAAAATTAAGTAAGAGTCTAAACAAGNNNNNNNNNNNNNNNNNNNNNNNNNNNNNNNNNNNNNNNNNNNNNNNNNNNNNNNNNNNNNNNNNNNNNNNNNNNNNNNNNNNNNNNNTGAGAGTTTAGGTACAAGACTGCAAGGTAGCAACTCAACCAAGTAATTCAACCAAACAACTCAGAATCCTCTACAACCGTCAATCCATTAGACTTTGGACATTCAAACTGCCCTGGTGTTACAATAATCCAAGTTCATTCATCAGTTTAAGCTGTAGGGGGATAGAATTAAACCATGGAGAGTCCTAGCAATACTTATTATAAACAACCAGACATTGCAACTATATCCTACATCAATTCTCTTGGAGGGGGAACCCGAGAAGAGATGAGGAATTCAAAAGGCAATCAGAACTGGACATTCTATGTCGGTCTAATTGCATGTGGCCTAGTTATAGTTGCGATTAGTCTATCTGGACACTCGCTTTACTTAATAAACAACATGGGGTCGGACTTACAATCAATCAACAACCGAGTAGTGATAGATTTTTCTGCAATCAAAGCTACAATTTCACAAGAGATACTCCCGACTCTGACAACAATTTCAAATTCATTTGGTCTGAGTCTCTCAAGAGGTTTATCAGAATTAAGACAATCAATTATCACTCTGTCTATACAAAATTCAGACTCAATCCAGAAATTTGCTAATGATGTTAGAACATTCTTGGAAAAGTTCAAAAGAAACGTGTTANNNNNNNNNNNNNCGGACAGTCCAGACTTTGAGACTGCTGATCAACCTGTGACAGTGCCGTATTACACAAATGTTGACTACTATATGTTGTGGGATAGAGGTCTGTCACCATGTCCTCAGCCAGTGTCGCCTAAGACCAACAGTTATCAGTTTGCAGATGCTGAGATTGGTCTGTCAGCCAATTCACCTGCAAGGGTGTGCCAAGAAGCGCCAGTACTAGCATTAGGAGTCAACACCTATGCTTTATCTTTCACTATTTCAGATTTCCCATGTGGACCTGCTGCACCCACCATGCATTACATTGAAGTAGGTATTTTAACAGAGAAGAGACTAGGGGTTCCCCATTTGACCAGAAGAGCATCTAAAGTGTTTGGACCAAAACCAGCTCGGACAAGTTGTTCAATTGTTTTAATTAACAATGGTGCGCTATTTATTTGCAATAGGAAGCATACACTATCTTCAAATCCAGGAGTTGTTGATAAGACGCTTGAAATCTTGAATTTACATCAAAATGGGGAATTCAAGAATTTAACATTTAAGCTTAGTGACCAACAATGGGATATAACAGTTAAGGACATTGTAATGGCCGGTGGATCAGGATTCATATTCCAGGAGATAGTATATGTCCCAGTATTAATAGCTCAGGTACCAAATAAGAATACCCATTTTAATTGTACAGGTTATTATAAGGGATGTAGTTCTACTAGTCAAGACACCTGTGATGAGGCTGGGAAATTAGTGAACAACCCAGATGGGTCTGTCATGATGGGGATACTATCTCTTAAAATGAATAGTCAGTTATTGAGGAATTCAAGTGTATACATTGTCCCTCCAAATTTGTACCCTTATGGTAAGAATTTTGACCTATATTTCAGTAACACAGATAAGACTATCTGGGTTATTACTGACAATGGAGGATGGGATGGGGTTTCAACAGTGATACAATTTGGACTTGTAAATAACCAAGTTAAATTCCGAGATATGATCACAGGACTAAATACTCCATTCTCCAGGGGTTGTAGACATGCGTTACATTGTCCTAAAAGCTGCACATACGGGGAGGGGATAATCCCATTTGTTATTAGTAAAATCGGAGAGAATTTATTCATCACAGGTGTGCATGAAAACATTGAAGGTAATGGTAGAAGTATGTTATTGACAACTCTATATCCTGGGAAATACAACTTAACTCAACAAATCTTCGATCTAAGTACTAGACTTCATCGAGGGACTACAAAGTGTACGCTAGTAAGTGGAGTTCTATGGTGTGTAGTCTTAATGGAAACAAGACTATTACGTACAAATACATCTCCCATGCAGATAGCCTACCTTGTGTATAGGGTTGAGTATGAATGTTAACTTGCAGCACGGTTCGGAATCATAAATCATACACTACAAAATCATTATAAATAAATGTGTTACCCTCCCATGATTACTCTATATAACTATACTATATATAACTTTGTTATACAGGATTATTAACCTTCAGGATATGAGAGACAATAGAGAGAAATTCCTTTAAGTCATATCATAATCTAGTGGTGGACATTAATGCTAATAAACACTACGTAGGGTTAGGCTATTCTTAAGTCACTTACCTAATTCTTAAGGGGGTTAGAATATATAGGTATCTTAAGATCTTGCTTATATGTATCTGTTAATTTCGGGAAAACCAGTTGCTATAATATATCTTAAATTCTTAAGATAACTGATTAATAAGGTAGTTAGAATTAAAGAAAAANNNNNNNNNNNNNNNNNNNNNNNNNNNNNNNNNNNNNNNNNNNNNNNNNNNNNNNNNNNNNNNNNNNNNNNNNNNNNNNNNNNNNNNNNNNNNNNNNNNNNNNNNNNNNNNNNNNNNNNNNNNNNNNNNNNNNNNNNNNNNNNNNNNNNNNNNNNNNNNNNNNNNNNNNNNNNNNNNNNNNNNNNNNNNNNNNNNNNNNNNNNNNNNNNNNNNNNNNNNNNNNNNNNNNNNNNNNNNNNNNNNNNNNNNNNNNNNNNNNNNNNNNNNNNNNNNNNNNNNNNNNNNNNNNNNNNNNNNNNNNNNNNNNNNNNNNNNNNNNNNNNNNNNNNNNNNNNNNNNNNNNNNNNNNNNNNNNNNNNNNNNNNNNNNNNNNNNNNNNNNNNNNNNNNNNNNNNNNNNNNNNNNNNNNNNNNNNNNNNNNNNNNNNNNNNNNNNNNNNNNNNNNNNNNNNNNNNNNNNNNNNNNNNNNNNNNNNNNNNNNNNNNNNNNNNNNNNNNNNNNNNNNNNNNNNNNNNNNNNNNNNNNNNNNNNNNNNNNNNNNNNNNNNNNNNNNNNNNNNNNNNNNNNNNNNNNNNNNNNNNNNNNNNNNNNNNNNNNNNNNNNNNNNNNNNNNNNNNNNNNNNNNNNNNNNNNNNNNNNNNNNNNNNNNNNNNNNNNNNNNNNNNNNNNNNNNNNNNNNNNNNNNNNNNNNNNNNNNNNNNNNNNNNNNNNNNNNNNNNNNNNNNNNNNNNNNNNNNNNNNNNNNNNNNNNNNNNNNNNNNNNNNNNNNNNNNNNNNNNNNNNNNNNNNNNNNNNNNNNNNNNNNNNNNNNNNNNNNNNNNNNNNNNNNNNNNNNNNNNNNNNNNNNNNNNNNNNNNNNNNNNNNNNNNNNNNNNNNNNNNNNNNNNNNNNNNNNNNNNNNNNNNNNNNNNNNNNNNNNNNNNNNNNNNNNNNNNNNNNNNNNNNNNNNNNNNNNNNNNNNNNNNNNNNNNNNNNNNNNNNNNNNNNNNNNNNNNNNNNNNNNNNNNNNNNNNNNNNNNNNNNNNNNNNNNNNNNNNNNNNNNNNNNNNNNNNNNNNNNNNNNNNNNNNNNNNNNNNNNNNNNNNNNNNNNNNNNNNNNNNNNNNNNNNNNNNNNNNNNNNNNNNNNNNNNNNNNNNNNNNNNNNNNNNNNNNNNNNNNNNNNNNNNNNNNNNNNNNNNNNNNNNNNNNNNNNNNNNNNNNNNNNNNNNNNNNNNNNNNNNNNNNNNNNNNNNNNNNNNNNNNNNNNNNNNNNNNNNNNNNNNNNNNNNNNNNNNNNNNNNNNNNNNNNNNNNNNNNNNNNNNNNNNNNNNNNNNNNNNNNNNNNNNNNNNNNNNNNNNNNNNNNNNNNNNNNNNNNNNNNNNNNNNNNNNNNNNNNNNNNNNNNNNNNNNNNNNNNNNNNNNNNNNNNNNNNNNNNNNNNNNNNNNNNNNNNNNNNNNNNNNNNNNNNNNNNNNNNNNNNNNNNNNNNNNNNNNNNNNNNNNNNNNNNNNNNNNNNNNNNNNNNNNNNNNNNNNNNNNNNNNNNNNNNNNNNNNNNNNNNNNNNNNNNNNNNNNNNNNNNNNNNNNNNNNNNNNNNNNNNNNNNNNNNNNNNNNNNNNNNNNNNNNNNNNNNNNNNNNNNNNNNNNNNNNNNNNNNNNNNNNNNNNNNNNNNNNNNNNNNNNNNNNNNNNNNNNNNNNNNNNNNNNNNNNNNNNNNNNNNNNNNNNNNNNNNNNNNNNNNNNNNNNNNNNNNNNNNNNNNNNNNNNNNNNNNNNNNNNNNNNNNNNNNNNNNNNNNNNNNNNNNNNNNNNNNNNNNNNNNNNNNNNNNNNNNNNNNNNNNNNNNNNNNNNNNNNNNNNNNNNNNNNNNNNNNNNNNNNNNNNNNNNNNNNNNNNNNNNNNNNNNNNNNNNNNNNNNNNNNNNNNNNNNNNNNNNNNNNNNNNNNNNNNNNNNNNNNNNNNNNNNNNNNNNNNNNNNNNNNNNNNNNNNNNNNNNNNNNNNNNNNNNNNNNNNNNNNNNNNNNNNNNNNNNNNNNNNNNNNNNNGAGAGATTGAATGAGATTTATGGGCTACCTGACTTCTTTCAGTGGTTACATAAGGTATTAGAGAAATCAACTTTATATGTCAGTNNNNNNNNNNNNNNNNNNNNNNNNNNNNNNNNNNNNNNNNNNNNNNNNNNNNNNNNNNNNNNNNNNNNNNNNNNNNNNNNNNNNNNNNNNNNNNNNNNNNNNNNNNNNNNNNNNNNNNNNNNNNNNNNNNNNNNNNNTCTATATTTAGCAGCATATGATACAGGTGTAAGAATCTCTTCATTAGTACAAGGTGACAATCAAGCCATTGCCGTGACAAAGAGNNNNNNNNNNNNNNNNNNNNNNNNNNNNNNNNNNNNNNNNNNNNNNNNNNNNNNNNNNNNNNNNNNNNNNNNNNNNNNNNNNNNNNNNNNNNNNNNNNNNNNNNNNNNNNNNNNNNNNNNNNNNNNNNNNNNNNNNNNNNNNNNNNNNNNNNNNNNNNNNNNNNNNNNNNNNNNNNNNNNNNNNNNNNNNNNNNNNNNNNNNNNNNNNNNNNNNNNNNNNNNNNNNNNNNNNNNNNNNNNNNNNNNNNNNNNNNNNNNNNNNNNNNNNNNNNNNNNNNNNNNNNNNNNNNNNNNNNNNNNNNNNNNNNNNNNNNNNNNNNNNNNNNNNNNNNNNNNNNNNNNNNNNNNNNNNNNNNNNNNNNNNNNNNNNNNNNNNNNNNNNNNNNNNNNNNNNNNNNNNNNNNNNNNNNNNNNNNNNNNNNNNNNNNNNNNNNNNNNNNNNNNNNNNNNNNNNNNNNNNNNNNNNNNNNNNNNNNNNNNNNNNNNNNNNNNNNNNNNNNNNNNNNNNNNNNNNNNNNNNNNNNNNNNNNNNNNNNNNNNNNNNNNNNNNNNNNNNNNNNNNNNNNNNNNNNNNNNNNNNNNNNNNNNNNNGAAGATTATGACTCAAAGTAGAGGAGTTTCAACATTTCTTGATTGGGCAAGTGATCCATACTCAGCCAATTTACCATCATCACANNNNNNNNNNNNNNNNNNNNNNNNNNNNNNNNNNNNNNNNNNNNNNNNNNNNNNNNNNNNNNNNNNNNNNNNNNNNNNNNNNNNNNNNNNNNNNNNNNNNNNNNNNNNNNNNNNNNNNNNNNNNNNNNNNNNNNNNNNNNNNNNNATTCCTAGAGCGGCACATGAGATACTGGATAATACTGTGACAGGTGCTAGGGAGAGTATTGCAGGGATGTTGGATACAACAAAGNNNNNNNNNNNNNNNNNNNNNNNNNNNNNNNNNNNNNNNNNNNNNNNNNNNNNNNNNNNNNNNNNNNNNNNNNACCAACAATTTAGAAATGTTATATCATTAATAGGCAACAACAGAAGTAATGATCTTATAAATTGGGAATCTTGTTCGGTAGACCNNNNNNNNNNNNNNNNNNNNNNNNNNNNNNNNNNNNNNNNNNNNNNNNNNNNNNNNNNNNNNNNNNNNNNNNNNNNNNNNNNNNNNNNNNNNNNNNNNNNNAGATCTTCCTTCCTTTAGCTAAGTCAGCTGTGTGTGCAGGGGTCAGATCATTATGGTTGGTTTTTTGTTCCAGCAAATTGCGAGTTAGACCAAGTTACCAGATCAACTAGCTCGATGAGGGTCCCGTATGTTGGATCTACCACGGACGAAAGATCAGATATGACGCTGGCACATGTTAAATCACCAANNNNNNNNNNNNNNNNNNNNNNNNNNNNNNNNNNNNNNNNNNNNNNNNNNNNNNNNNNNNNNNNNNNNNNNNNNTTTGAGGCCTGGTCACTTGCATCTCAGNGAGCAAATATCACCTATGAGGACCTTAAATTAATTACTCCAATATCTACATCTACTAACTTAGCACACCGGTTAAGAGATAAGAGCACACAAGTTAAATACTCAGGGACATCATTGATTCGAGTCTCAAGGTATGTCAGTATAAGTAATGANNNNNNNNNNNNNNNNNNNNNNNNNNNNNNNNNNNNNNNNNNNNNNNNNNNNNNNNNNNNNNNNNNNNNNNNNNNNNNNNNNNNNNNNNNNNNNNNNNNNNNNNNNNNNNNNNCTGGACCACTGAATACTATACTCCACCTTCACGCTGACACCAATTGTTGCATTACTAAGATGGAAGACCAGCCATATGTTCCGAGTCGATACCCAGTTCCTAGACCAATTGTTCACATAACAAACCGATTAATATATGATGACAATCCTGTAATAGAGAAAGATCTTGAGNNNNNNNNNNNNNNNNNNNNNNNNNNNNNNNNNNNNNNNNNNNNNNCTTGGGAGACAAAAACTCTCTACCATATGTTATCTAAATCCACTGCTTGTACAATAATTGAAATAATCACAAAAACTGAGAAAGNNNNNCTTAATGAGATTAAGGCAGTAATAGCCAACGATGATATCAATAGTATGATATCTGAATTCTTACTAGTAGACCCAAAATTATTTNNNNNNNNNNNNNNNNNNNNNNNNNNNNNNNNNNNNNNNNNNNNNNNNNNNNNNNNNNNNNNNNNNNNNNNNNNNNNNNNNNNNNNNNNNNNNNNNNNNNNNNNNNNNNNNNNNNNNNNNNNNNNNNNNNNNNNNNNNNNNNNNNNNNNNNNNNNNNNNNNNNNNNNNNNNNNNNNNNNNNNNGTGGGAATGGTAGAGCCGATTCATGGACCATCTTTAGACACACAAAATTTATTTTTAACTATAGTAGAATTAATGGTAAGGTCTNNNNNNNNNNNNNNNNNNNNNNNNNNNNNNNNNNNNNNNNNNNNNNNNNNNNNNNNNNNNNNNNNNNNNNNNNNNNNNNNNNNNNNNNNNNNNNNNNNNNNNNNNNNNNNNNNNNNNNNNNNNNNNNNNNNNNNNNTATATTGTGACCCTAGTGGAGTTCCTCATATACGAGGAATAGATCCATTGCAAAAGTGTAAGTTATTAATAAATTACATTATGGNNNNNNNNNNNNNNNNNNNNNNNNNNNNNNNNNNNNNNNNNNNNNNNNNNNNNNNNNNNNNNNNNNNNNNNNNNNNNNNNNNNNNNNNNNNNNNNNNNNNNNNNNNNNNNNNNNNNNNNNNNNNNNNNNNNNNNNNNNNNNNNNNNNNNNNNNNNNNNNNNNNNNNNNNNNNNNNNNNNNNNNNNNNNNNNNNNNNNNNNNNNNNNNNNNNNNNNNNNNNNNNNNNNNNNNNNNNNNNNNNNNNNNNNNNNNNNNNNNNNNNNNNNNNNNNNNNNNNNNNNNNNNNNNNNNNNNNNNNNNNNNNNNNNNNNNNNNNNNNNNNNNNNNNNNNNNNNNNNNNNNNNNNNNNNNNNNNNNNNNNNNNNNNNNNNNNNNNNNNNNNNNNNNNNNNNNNNNNNNNNNNNNNNNNNNNNNNNNNNNNNNNNNNNNNNNNNNNNNNNNNNNNNNNNNNNNNNNNNNNNNNNNNNNNNNNNNNNNNNNNNNNNNNNNNNNNNNNNNNNNNNNNNNNNNNNNNNNNNNNNNNNNNNNNNNNNNNNNNNNNNNNNNNNNNNNNNNNNNNNNNNNNNNNNNNNNNNAATTCATCAGAATGGAAATCCAACATGAAAGTCCTATTTAATGGACGTCCCGAAGTCACATGGATAGGGAATATTGAATGTTATNNNNNNNNNNNNNNNNNNNNNNNNNNNNNNNNNNNNNNNNNNNNNNNNNNNNNNNNNNNNNNNNNNNNNNNNNNNNNNNNNNNNNNNNNNNNNNNNNNNNNNNNNNNNNNNNNNNNNNNNNNNNNNNNNNNNNNNNNNNNNGGTTCATGTCTGGTATTAAAACTTATGCCTAGACCGGATGACTTTATATTCCCATTTCTGAGGTTCACATCAGAGTACTATAACAATGCCATANNNNNNNNNNNNNNNNNNNNNNNNNNNNNNNNNNNNNNNNNNNNNNNNNNNNNNNNNNNNNNNNNNNNNNNNNNNNNNNNNNNNNNNNNNNNNNNNNNNNNNNNNNNNNNNNNNNNNNNNNNNNNNNNNNNNNNNNNGTTATTCAATATGATATTAGATATCAAATATAGGAATAATGTAGTGAGTAAAATTGGAACTTCTTATATTGATGGACAACCAAANNNNNNNNNNNNNNNNNNNNNNNNNNNNNNNNNNNNNNNNNNNNNNNNNNNNNNNNNNNNNNNNNNNNNNNNNNNNNNNNNNNNNNNNNGAAATTTTGAGCTTCTTTATAGCCGTGATGAGCTGGAGTCATCATTGAGAGGTTTAATAAAGGAGATTGCATCTACACTTGACCNNNNNNNNNNNNNNNNNNNNNNNNNNNNNNNNNNNNNNNNNNNNNNNNNNNNNNNNNNNNNNNNNNNNNNNNNNNNNNNNNNNNNNNNNNNNNNNNNNNNNNNNNNNNNNNNNNNNNNNNNNNNNNNNNNNNNNNNNNNNNTGAGTAATCAGCTTAGACGACATATTCTAACTCTTGATATTCAATCTTCAAGAGTGAATCGAATAGTACCTGCCTATATTTATCNNNNNNNNNNNNNNNNNNNNNNNNNNNNNNNNNNNNNNNNNNNNNNNNNNNNNNNNNNNNNNNNNNNNNNNNNNNNNNNNNNNNNNNNNNNNNNNNNNNNNNNNNNNNNNNNNNNNNNNNNNNNNNNNNNNNNNNNNNNNNNNNNNNNNNNNNNNNNNNNNNNNNNNNNNNNNNNNNNNNNNN
